# Supplementary material for: Mycorrhizal Symbiotic Efficiency on C3 and C4 Plants under Salinity Stress – A Meta-Analysis
Source: Front Microbiol. 2016 Aug 11;7:1246. doi: 10.3389/fmicb.2016.01246 (PMC4981042; doi:10.3389/fmicb.2016.01246)
Supplement: Supplementary file 3 [file Data_Sheet_3.XLS]

## Sheet: Overall dataset
Details on the 582 trials used in the meta-analysis. This includes all fixed factors used for categorical analyses, the control (Xc) and experimental means (Xe) and standard deviations (SDc & SDe), the sample sizes (n) and natural log of response ratio (lnR) with corresponding variance (Var(lnR)).
No. of Studies	Study ID	Response variable	Publication	AMF species	AMF inoculation	Plant species	Photosynthetic type	Plant group	Plant family	Plant types	Growth habit	Experimental condition	Levels of salinity	Degree of salinity	Duration	Level of duration	Soil type	Sample size	lnR	Var (lnR)
1	1	P uptake	Abdel Latef et al., 2011	Funneliformis mosseae	single	Solanum lycopersicum	C3	Dicot	Solanaceae	Annual plants	Forb/herb	Green house	7 dS/m	moderate	40 days	short	Organized soil mixture	6	0.4555	0.0431
2	1	P uptake	Abdel Latef et al., 2011	Funneliformis mosseae	single	Solanum lycopersicum	C3	Dicot	Solanaceae	Annual plants	Forb/herb	Green house	12 dS/m	high	40 days	short	Organized soil mixture	6	0.6666	0.094
3	1	K uptake	Abdel Latef et al., 2011	Funneliformis mosseae	single	Solanum lycopersicum	C3	Dicot	Solanaceae	Annual plants	Forb/herb	Green house	7 dS/m	moderate	40 days	short	Organized soil mixture	6	0.0653	0.0106
4	1	K uptake	Abdel Latef et al., 2011	Funneliformis mosseae	single	Solanum lycopersicum	C3	Dicot	Solanaceae	Annual plants	Forb/herb	Green house	12 dS/m	high	40 days	short	Organized soil mixture	6	0.1601	0.0172
5	1	Na uptake	Abdel Latef et al., 2011	Funneliformis mosseae	single	Solanum lycopersicum	C3	Dicot	Solanaceae	Annual plants	Forb/herb	Green house	7 dS/m	moderate	40 days	short	Organized soil mixture	6	-0.5124	0.0322
6	1	Na uptake	Abdel Latef et al., 2011	Funneliformis mosseae	single	Solanum lycopersicum	C3	Dicot	Solanaceae	Annual plants	Forb/herb	Green house	12 dS/m	high	40 days	short	Organized soil mixture	6	-0.5124	0.0107
7	2	Shoot dry weight	Aroca et al., 2013	Rhizophagus irregularis	single	Lactuca sativa	C3	Dicot	Asteraceae	Annual plants	Forb/Herb	Green house	4 dS/m	moderate	3 weeks	short	Loamy soil	5	1.2098	0.0102
8	2	Shoot dry weight	Aroca et al., 2013	Rhizophagus irregularis	single	Lactuca sativa	C3	Dicot	Asteraceae	Annual plants	Forb/Herb	Green house	4 dS/m	moderate	5 weeks	short	Loamy soil	5	1.7299	0.0402
9	2	Shoot dry weight	Aroca et al., 2013	Rhizophagus irregularis	single	Lactuca sativa	C3	Dicot	Asteraceae	Annual plants	Forb/Herb	Green house	4 dS/m	moderate	7 weeks	short	Loamy soil	5	1.1331	0.0399
10	2	Shoot dry weight	Aroca et al., 2013	Rhizophagus irregularis	single	Lactuca sativa	C3	Dicot	Asteraceae	Annual plants	Forb/Herb	Green house	8 dS/m	moderate	3 weeks	short	Loamy soil	5	1.9459	0.0361
11	2	Shoot dry weight	Aroca et al., 2013	Rhizophagus irregularis	single	Lactuca sativa	C3	Dicot	Asteraceae	Annual plants	Forb/Herb	Green house	8 dS/m	moderate	5 weeks	short	Loamy soil	5	1.9708	0.0183
12	2	Shoot dry weight	Aroca et al., 2013	Rhizophagus irregularis	single	Lactuca sativa	C3	Dicot	Asteraceae	Annual plants	Forb/Herb	Green house	8 dS/m	moderate	7 weeks	short	Loamy soil	5	1.2796	0.0176
13	3	P uptake	Asghari et al., 2004	Funneliformis mosseae	single	Atriplex nummularia	C4	Dicot	Amaranthaceae	Woody	Shrub	Green house	12 dS/m	high	3 weeks	short	Loamy soil	3	0.3527	0.0125
14	3	P uptake	Asghari et al., 2004	Funneliformis mosseae	single	Atriplex nummularia	C4	Dicot	Amaranthaceae	Woody	Shrub	Green house	12 dS/m	high	6 weeks	short	Loamy soil	3	0.5878	0.0523
15	3	P uptake	Asghari et al., 2004	Funneliformis mosseae	single	Atriplex nummularia	C4	Dicot	Amaranthaceae	Woody	Shrub	Green house	12 dS/m	high	9 weeks	short	Loamy soil	3	0.2318	0.0183
16	4	Shoot dry weight	Asghari et al., 2005	Rhizophagus fasciculatus	single	Atriplex nummularia	C4	Dicot	Amaranthaceae	Woody	Shrub	Green house	4.8 dS/m	moderate	6 weeks	short	Loamy soil	3	0.1422	0.0067
17	4	Shoot dry weight	Asghari et al., 2005	Rhizophagus fasciculatus	single	Atriplex nummularia	C4	Dicot	Amaranthaceae	Woody	Shrub	Green house	12 dS/m	high	6 weeks	short	Loamy soil	3	0.55	0.0414
18	4	Shoot dry weight	Asghari et al., 2005	Rhizophagus fasciculatus	single	Atriplex nummularia	C4	Dicot	Amaranthaceae	Woody	Shrub	Green house	4.8 dS/m	moderate	6 weeks	short	Loamy soil	4	0.6061	0.0271
19	4	Shoot dry weight	Asghari et al., 2005	Rhizophagus fasciculatus	single	Atriplex nummularia	C4	Dicot	Amaranthaceae	Woody	Shrub	Green house	12 dS/m	high	6 weeks	short	Loamy soil	4	1.0116	0.1196
20	4	Shoot dry weight	Asghari et al., 2005	Rhizophagus fasciculatus	single	Atriplex nummularia	C4	Dicot	Amaranthaceae	Woody	Shrub	Green house	4.8 dS/m	moderate	9 or 10 weeks	intermediate	Loamy soil	3	0.3384	0.0033
21	4	Shoot dry weight	Asghari et al., 2005	Rhizophagus fasciculatus	single	Atriplex nummularia	C4	Dicot	Amaranthaceae	Woody	Shrub	Green house	12 dS/m	high	9 or 10 weeks	intermediate	Loamy soil	3	0.0302	0.0036
22	4	Shoot dry weight	Asghari et al., 2005	Rhizophagus fasciculatus	single	Atriplex nummularia	C4	Dicot	Amaranthaceae	Woody	Shrub	Green house	4.8 dS/m	moderate	9 or 10 weeks	intermediate	Loamy soil	4	0.0493	0.0017
23	4	Shoot dry weight	Asghari et al., 2005	Rhizophagus fasciculatus	single	Atriplex nummularia	C4	Dicot	Amaranthaceae	Woody	Shrub	Green house	12 dS/m	high	9 or 10 weeks	intermediate	Loamy soil	4	0.0445	0.0043
24	5	P uptake	Asghari et al., 2008	Rhizophagus irregularis	single	Trifolium subterraneum	C3	Dicot	Fabaceae	Perennial plants	Forb/herb	Green house	5 dS/m	moderate	10 days	short	Loamy soil	3	1.7054	0.0807
25	5	P uptake	Asghari et al., 2008	Rhizophagus irregularis	single	Trifolium subterraneum	C3	Dicot	Fabaceae	Perennial plants	Forb/herb	Green house	7.5 dS/m	moderate	10 days	short	Loamy soil	3	1.9233	0.0558
26	5	P uptake	Asghari et al., 2008	Rhizophagus irregularis	single	Trifolium subterraneum	C3	Dicot	Fabaceae	Perennial plants	Forb/herb	Green house	12 dS/m	high	10 days	short	Loamy soil	3	2.0746	0.0443
27	5	P uptake	Asghari et al., 2008	Rhizophagus irregularis	single	Trifolium subterraneum	C3	Dicot	Fabaceae	Perennial plants	Forb/herb	Green house	5 dS/m	moderate	30 days	short	Loamy soil	3	0.448	0.0378
28	5	P uptake	Asghari et al., 2008	Rhizophagus irregularis	single	Trifolium subterraneum	C3	Dicot	Fabaceae	Perennial plants	Forb/herb	Green house	7.5 dS/m	moderate	30 days	short	Loamy soil	3	1.006	0
29	5	P uptake	Asghari et al., 2008	Rhizophagus irregularis	single	Trifolium subterraneum	C3	Dicot	Fabaceae	Perennial plants	Forb/herb	Green house	12 dS/m	high	30 days	short	Loamy soil	3	0.7538	0.0074
30	5	P uptake	Asghari et al., 2008	Rhizophagus irregularis	single	Trifolium subterraneum	C3	Dicot	Fabaceae	Perennial plants	Forb/herb	Green house	7.5 dS/m	moderate	30 days	short	Loamy soil	3	-0.1335	0.0816
31	5	P uptake	Asghari et al., 2008	Rhizophagus irregularis	single	Trifolium subterraneum	C3	Dicot	Fabaceae	Perennial plants	Forb/herb	Green house	12 dS/m	high	30 days	short	Loamy soil	3	0	0.0062
32	5	K uptake	Asghari et al., 2008	Rhizophagus irregularis	single	Trifolium subterraneum	C3	Dicot	Fabaceae	Perennial plants	Forb/herb	Green house	5 dS/m	moderate	10 days	short	Loamy soil	3	0.1666	0.0069
33	5	K uptake	Asghari et al., 2008	Rhizophagus irregularis	single	Trifolium subterraneum	C3	Dicot	Fabaceae	Perennial plants	Forb/herb	Green house	7.5 dS/m	moderate	10 days	short	Loamy soil	3	0.1131	0.0098
34	5	K uptake	Asghari et al., 2008	Rhizophagus irregularis	single	Trifolium subterraneum	C3	Dicot	Fabaceae	Perennial plants	Forb/herb	Green house	12 dS/m	high	10 days	short	Loamy soil	3	0.498	0.0051
35	5	K uptake	Asghari et al., 2008	Rhizophagus irregularis	single	Trifolium subterraneum	C3	Dicot	Fabaceae	Perennial plants	Forb/herb	Green house	5 dS/m	moderate	10 days	short	Loamy soil	3	-0.317	0.0269
36	5	K uptake	Asghari et al., 2008	Rhizophagus irregularis	single	Trifolium subterraneum	C3	Dicot	Fabaceae	Perennial plants	Forb/herb	Green house	7.5 dS/m	moderate	10 days	short	Loamy soil	3	-0.1241	0.0375
37	5	K uptake	Asghari et al., 2008	Rhizophagus irregularis	single	Trifolium subterraneum	C3	Dicot	Fabaceae	Perennial plants	Forb/herb	Green house	12 dS/m	high	10 days	short	Loamy soil	3	0.0067	0.0453
38	5	K uptake	Asghari et al., 2008	Rhizophagus irregularis	single	Trifolium subterraneum	C3	Dicot	Fabaceae	Perennial plants	Forb/herb	Green house	5 dS/m	moderate	30 days	short	Loamy soil	3	-0.3452	0.01
39	5	K uptake	Asghari et al., 2008	Rhizophagus irregularis	single	Trifolium subterraneum	C3	Dicot	Fabaceae	Perennial plants	Forb/herb	Green house	7.5 dS/m	moderate	30 days	short	Loamy soil	3	0.2424	0.0073
40	5	K uptake	Asghari et al., 2008	Rhizophagus irregularis	single	Trifolium subterraneum	C3	Dicot	Fabaceae	Perennial plants	Forb/herb	Green house	12 dS/m	high	30 days	short	Loamy soil	3	0	0.0391
41	5	K uptake	Asghari et al., 2008	Rhizophagus irregularis	single	Trifolium subterraneum	C3	Dicot	Fabaceae	Perennial plants	Forb/herb	Green house	5 dS/m	moderate	30 days	short	Loamy soil	3	0.269	0.1415
42	5	K uptake	Asghari et al., 2008	Rhizophagus irregularis	single	Trifolium subterraneum	C3	Dicot	Fabaceae	Perennial plants	Forb/herb	Green house	7.5 dS/m	moderate	30 days	short	Loamy soil	3	-0.3244	0.0696
43	5	K uptake	Asghari et al., 2008	Rhizophagus irregularis	single	Trifolium subterraneum	C3	Dicot	Fabaceae	Perennial plants	Forb/herb	Green house	12 dS/m	high	30 days	short	Loamy soil	3	-0.4643	0.0952
44	5	Na uptake	Asghari et al., 2008	Rhizophagus irregularis	single	Trifolium subterraneum	C3	Dicot	Fabaceae	Perennial plants	Forb/herb	Green house	5 dS/m	moderate	10 days	short	Loamy soil	3	0.3585	0.0132
45	5	Na uptake	Asghari et al., 2008	Rhizophagus irregularis	single	Trifolium subterraneum	C3	Dicot	Fabaceae	Perennial plants	Forb/herb	Green house	7.5 dS/m	moderate	10 days	short	Loamy soil	3	-0.0103	0.025
46	5	Na uptake	Asghari et al., 2008	Rhizophagus irregularis	single	Trifolium subterraneum	C3	Dicot	Fabaceae	Perennial plants	Forb/herb	Green house	12 dS/m	high	10 days	short	Loamy soil	3	-0.2458	0.2733
47	5	Na uptake	Asghari et al., 2008	Rhizophagus irregularis	single	Trifolium subterraneum	C3	Dicot	Fabaceae	Perennial plants	Forb/herb	Green house	5 dS/m	moderate	30 days	short	Loamy soil	3	-0.1051	0.0663
48	5	Na uptake	Asghari et al., 2008	Rhizophagus irregularis	single	Trifolium subterraneum	C3	Dicot	Fabaceae	Perennial plants	Forb/herb	Green house	7.5 dS/m	moderate	30 days	short	Loamy soil	3	0.054	0.026
49	5	Na uptake	Asghari et al., 2008	Rhizophagus irregularis	single	Trifolium subterraneum	C3	Dicot	Fabaceae	Perennial plants	Forb/herb	Green house	12 dS/m	high	30 days	short	Loamy soil	3	-0.299	0.0184
50	6	Root dry weight	Basak et al., 2011	Glomus sp.	mix	Solanum lycopersicum	C3	Dicot	Solanaceae	Annual plants	Forb/herb	Green house	9.8 dS/m	high	3 weeks	short	Peatmoss	10	0.2101	0.0102
51	7	P uptake	Benothmane, 2011	Rhizophagus irregularis	single	Solanum lycopersicum	C3	Dicot	Solanaceae	Annual plants	Forb/herb	Green house	1.7 dS/m	low	4 weeks	short	Sandy soil	5	0.174	0.036
52	7	P uptake	Benothmane, 2011	Rhizophagus irregularis	single	Solanum lycopersicum	C3	Dicot	Solanaceae	Annual plants	Forb/herb	Green house	1.7 dS/m	low	8 weeks	intermediate	Sandy soil	5	0.8257	0.016
53	7	P uptake	Benothmane, 2011	Rhizophagus irregularis	single	Solanum lycopersicum	C3	Dicot	Solanaceae	Annual plants	Forb/herb	Green house	1.7 dS/m	low	4 weeks	short	Sandy soil	4	0.3133	0.0601
54	7	P uptake	Benothmane, 2011	Rhizophagus irregularis	single	Solanum lycopersicum	C3	Dicot	Solanaceae	Annual plants	Forb/herb	Green house	1.7 dS/m	low	8 weeks	intermediate	Sandy soil	4	0.125	0.021
55	7	K uptake	Benothmane, 2011	Rhizophagus irregularis	single	Solanum lycopersicum	C3	Dicot	Solanaceae	Annual plants	Forb/herb	Green house	1.7 dS/m	low	4 weeks	short	Sandy soil	5	0.4936	0.0883
56	7	K uptake	Benothmane, 2011	Rhizophagus irregularis	single	Solanum lycopersicum	C3	Dicot	Solanaceae	Annual plants	Forb/herb	Green house	1.7 dS/m	low	8 weeks	intermediate	Sandy soil	5	0.2847	0.0315
57	7	K uptake	Benothmane, 2011	Rhizophagus irregularis	single	Solanum lycopersicum	C3	Dicot	Solanaceae	Annual plants	Forb/Herb	Green house	1.7 dS/m	low	4 weeks	short	Sandy soil	4	0.4936	0.1104
58	7	K uptake	Benothmane, 2011	Rhizophagus irregularis	single	Solanum lycopersicum	C3	Dicot	Solanaceae	Annual plants	Forb/Herb	Green house	1.7 dS/m	low	8 weeks	intermediate	Sandy soil	4	0.2871	0.0396
59	7	Na uptake	Benothmane, 2011	Rhizophagus irregularis	single	Solanum lycopersicum	C3	Dicot	Solanaceae	Annual plants	Forb/herb	Green house	1.7 dS/m	low	4 weeks	short	Sandy soil	5	0.2659	0.0517
60	7	Na uptake	Benothmane, 2011	Rhizophagus irregularis	single	Solanum lycopersicum	C3	Dicot	Solanaceae	Annual plants	Forb/herb	Green house	1.7 dS/m	low	8 weeks	intermediate	Sandy soil	5	0.3043	0.0135
61	7	Na uptake	Benothmane, 2011	Rhizophagus irregularis	single	Solanum lycopersicum	C3	Dicot	Solanaceae	Annual plants	Forb/Herb	Green house	1.7 dS/m	low	4 weeks	short	Sandy soil	4	0.2659	0.0647
62	7	Na uptake	Benothmane, 2011	Rhizophagus irregularis	single	Solanum lycopersicum	C3	Dicot	Solanaceae	Annual plants	Forb/Herb	Green house	1.7 dS/m	low	8 weeks	intermediate	Sandy soil	4	0.3043	0.0169
63	8	N uptake	Bharti et al., 2013	Funneliformis mosseae	single	Mentha arvensis	C3	Dicot	Lamiaceae	Perennial plants	Herb	Green house	29.4 dS/m	high	4 months	long	Sandy loam soil	3	0.2153	0.0001
64	8	N uptake	Bharti et al., 2013	Rhizophagusaggregatum	single	Mentha arvensis	C3	Dicot	Lamiaceae	Perennial plants	Herb	Green house	29.4 dS/m	high	4 months	long	Sandy loam soil	3	0.081	0.0001
65	8	N uptake	Bharti et al., 2013	Rhizophagus fasciculatus	single	Mentha arvensis	C3	Dicot	Lamiaceae	Perennial plants	Herb	Green house	29.4 dS/m	high	4 months	long	Sandy loam soil	3	0.2101	0
66	8	N uptake	Bharti et al., 2013	Rhizophagus irregularis	single	Mentha arvensis	C3	Dicot	Lamiaceae	Perennial plants	Herb	Green house	29.4 dS/m	high	4 months	long	Sandy loam soil	3	0.236	0.0007
67	8	P uptake	Bharti et al., 2013	Funneliformis mosseae	single	Mentha arvensis	C3	Dicot	Lamiaceae	Perennial plants	Herb	Green house	29.4 dS/m	high	4 months	long	Sandy loam soil	3	0.539	0.0044
68	8	P uptake	Bharti et al., 2013	Rhizophagusaggregatum	single	Mentha arvensis	C3	Dicot	Lamiaceae	Perennial plants	Herb	Green house	29.4 dS/m	high	4 months	long	Sandy loam soil	3	0.3567	0.0055
69	8	P uptake	Bharti et al., 2013	Rhizophagus fasciculatus	single	Mentha arvensis	C3	Dicot	Lamiaceae	Perennial plants	Herb	Green house	29.4 dS/m	high	4 months	long	Sandy loam soil	3	0.4055	0.0053
70	8	P uptake	Bharti et al., 2013	Rhizophagus irregularis	single	Mentha arvensis	C3	Dicot	Lamiaceae	Perennial plants	Herb	Green house	29.4 dS/m	high	4 months	long	Sandy loam soil	3	0.6931	0.0043
71	8	K uptake	Bharti et al., 2013	Funneliformis mosseae	single	Mentha arvensis	C3	Dicot	Lamiaceae	Perennial plants	Herb	Green house	29.4 dS/m	high	4 months	long	Sandy loam soil	3	0.3277	0.0012
72	8	K uptake	Bharti et al., 2013	Rhizophagusaggregatum	single	Mentha arvensis	C3	Dicot	Lamiaceae	Perennial plants	Herb	Green house	29.4 dS/m	high	4 months	long	Sandy loam soil	3	0.2136	0.0017
73	8	K uptake	Bharti et al., 2013	Rhizophagus fasciculatus	single	Mentha arvensis	C3	Dicot	Lamiaceae	Perennial plants	Herb	Green house	29.4 dS/m	high	4 months	long	Sandy loam soil	3	0.2513	0.0018
74	8	K uptake	Bharti et al., 2013	Rhizophagus irregularis	single	Mentha arvensis	C3	Dicot	Lamiaceae	Perennial plants	Herb	Green house	29.4 dS/m	high	4 months	long	Sandy loam soil	3	0.2928	0.0011
75	8	Na uptake	Bharti et al., 2013	Funneliformis mosseae	single	Mentha arvensis	C3	Dicot	Lamiaceae	Perennial plants	Herb	Green house	29.4 dS/m	high	4 months	long	Sandy loam soil	3	-0.5108	0.0003
76	8	Na uptake	Bharti et al., 2013	Rhizophagusaggregatum	single	Mentha arvensis	C3	Dicot	Lamiaceae	Perennial plants	Herb	Green house	29.4 dS/m	high	4 months	long	Sandy loam soil	3	-0.3245	0.0009
77	8	Na uptake	Bharti et al., 2013	Rhizophagus fasciculatus	single	Mentha arvensis	C3	Dicot	Lamiaceae	Perennial plants	Herb	Green house	29.4 dS/m	high	4 months	long	Sandy loam soil	3	-0.3857	0.0009
78	8	Na uptake	Bharti et al., 2013	Rhizophagus irregularis	single	Mentha arvensis	C3	Dicot	Lamiaceae	Perennial plants	Herb	Green house	29.4 dS/m	high	4 months	long	Sandy loam soil	3	-0.6268	0.0006
79	8	Proline accumulation	Bharti et al., 2013	Funneliformis mosseae	single	Mentha arvensis	C3	Dicot	Lamiaceae	Perennial plants	Herb	Green house	29.4 dS/m	high	4 months	long	Sandy loam soil	3	0.1926	0.2009
80	8	Proline accumulation	Bharti et al., 2013	Rhizophagusaggregatum	single	Mentha arvensis	C3	Dicot	Lamiaceae	Perennial plants	Herb	Green house	29.4 dS/m	high	4 months	long	Sandy loam soil	3	0.0103	0.2004
81	8	Proline accumulation	Bharti et al., 2013	Rhizophagus fasciculatus	single	Mentha arvensis	C3	Dicot	Lamiaceae	Perennial plants	Herb	Green house	29.4 dS/m	high	4 months	long	Sandy loam soil	3	0.2054	0.2033
82	8	Proline accumulation	Bharti et al., 2013	Rhizophagus irregularis	single	Mentha arvensis	C3	Dicot	Lamiaceae	Perennial plants	Herb	Green house	29.4 dS/m	high	4 months	long	Sandy loam soil	3	0.4707	0.2009
83	9	Total dry weight	Borde et al., 2010	Rhizophagus fasciculatus	single	Allium sativum	C4	Monocot	Liliaceae	Perennial plants	Forb/herb	Field condition	9.8 dS/m	high	45 days	short	Sandy loam soil	9	0.659	0.0076
84	9	Total dry weight	Borde et al., 2010	Rhizophagus fasciculatus	single	Allium sativum	C4	Monocot	Liliaceae	Perennial plants	Forb/herb	Field condition	19.6 dS/m	high	45 days	short	Sandy loam soil	9	0.8122	0.0145
85	9	Total dry weight	Borde et al., 2010	Rhizophagus fasciculatus	single	Allium sativum	C4	Monocot	Liliaceae	Perennial plants	Forb/herb	Field condition	29.4 dS/m	high	45 days	short	Sandy loam soil	9	0.5013	0.0098
86	9	Total dry weight	Borde et al., 2010	Rhizophagus fasciculatus	single	Allium sativum	C4	Monocot	Liliaceae	Perennial plants	Forb/herb	Field condition	9.8 dS/m	high	75 days	intermediate	Sandy loam soil	9	0.3018	0.0018
87	9	Total dry weight	Borde et al., 2010	Rhizophagus fasciculatus	single	Allium sativum	C4	Monocot	Liliaceae	Perennial plants	Forb/herb	Field condition	19.6 dS/m	high	75 days	intermediate	Sandy loam soil	9	0.4796	0.0182
88	9	Total dry weight	Borde et al., 2010	Rhizophagus fasciculatus	single	Allium sativum	C4	Monocot	Liliaceae	Perennial plants	Forb/herb	Field condition	29.4 dS/m	high	75 days	intermediate	Sandy loam soil	9	0.2524	0.0136
89	9	Proline accumulation	Borde et al., 2010	Rhizophagus fasciculatus	single	Allium sativum	C4	Monocot	Liliaceae	Perennial plants	Forb/herb	Field condition	9.8 dS/m	high	45 days	short	Sandy loam soil	9	0.1837	0.0031
90	9	Proline accumulation	Borde et al., 2010	Rhizophagus fasciculatus	single	Allium sativum	C4	Monocot	Liliaceae	Perennial plants	Forb/herb	Field condition	19.6 dS/m	high	45 days	short	Sandy loam soil	9	0.4136	0.0013
91	9	Proline accumulation	Borde et al., 2010	Rhizophagus fasciculatus	single	Allium sativum	C4	Monocot	Liliaceae	Perennial plants	Forb/herb	Field condition	29.4 dS/m	high	45 days	short	Sandy loam soil	9	0.0775	0.0038
92	9	Proline accumulation	Borde et al., 2010	Rhizophagus fasciculatus	single	Allium sativum	C4	Monocot	Liliaceae	Perennial plants	Forb/herb	Field condition	9.8 dS/m	high	75 days	intermediate	Sandy loam soil	9	0.3083	0.0004
93	9	Proline accumulation	Borde et al., 2010	Rhizophagus fasciculatus	single	Allium sativum	C4	Monocot	Liliaceae	Perennial plants	Forb/herb	Field condition	19.6 dS/m	high	75 days	intermediate	Sandy loam soil	9	0.3023	0.0003
94	9	Proline accumulation	Borde et al., 2010	Rhizophagus fasciculatus	single	Allium sativum	C4	Monocot	Liliaceae	Perennial plants	Forb/herb	Field condition	29.4 dS/m	high	75 days	intermediate	Sandy loam soil	9	0.0385	0.0012
95	10	Total dry weight	Borde et al., 2011	Rhizophagus fasciculatus	single	Pennisetum glaucum	C4	Monocot	Poaceae	Grass	Grass	Field condition	9.8 dS/m	high	60 days	intermediate	Sandy loam soil	9	1.0296	0.0166
96	10	Total dry weight	Borde et al., 2011	Rhizophagus fasciculatus	single	Pennisetum glaucum	C4	Monocot	Poaceae	Grass	Grass	Field condition	19.6 dS/m	high	60 days	intermediate	Sandy loam soil	9	1.0986	0.0167
97	10	Total dry weight	Borde et al., 2011	Rhizophagus fasciculatus	single	Pennisetum glaucum	C4	Monocot	Poaceae	Grass	Grass	Field condition	29.4 dS/m	high	60 days	intermediate	Sandy loam soil	9	1.0186	0.011
98	10	Total dry weight	Borde et al., 2011	Rhizophagus fasciculatus	single	Pennisetum glaucum	C4	Monocot	Poaceae	Grass	Grass	Field condition	9.8 dS/m	high	90 days	intermediate	Sandy loam soil	9	0.5947	0.0213
99	10	Total dry weight	Borde et al., 2011	Rhizophagus fasciculatus	single	Pennisetum glaucum	C4	Monocot	Poaceae	Grass	Grass	Field condition	19.6 dS/m	high	90 days	intermediate	Sandy loam soil	9	0.6286	0.013
100	10	Total dry weight	Borde et al., 2011	Rhizophagus fasciculatus	single	Pennisetum glaucum	C4	Monocot	Poaceae	Grass	Grass	Field condition	29.4 dS/m	high	90 days	intermediate	Sandy loam soil	9	0.9163	0.0044
101	10	Proline accumulation	Borde et al., 2011	Rhizophagus fasciculatus	single	Pennisetum glaucum	C4	Monocot	Poaceae	Grass	Grass	Field condition	9.8 dS/m	high	60 days	intermediate	Sandy loam soil	9	0.7704	0.0204
102	10	Proline accumulation	Borde et al., 2011	Rhizophagus fasciculatus	single	Pennisetum glaucum	C4	Monocot	Poaceae	Grass	Grass	Field condition	19.6 dS/m	high	60 days	intermediate	Sandy loam soil	9	-0.2517	0.0114
103	10	Proline accumulation	Borde et al., 2011	Rhizophagus fasciculatus	single	Pennisetum glaucum	C4	Monocot	Poaceae	Grass	Grass	Field condition	29.4 dS/m	high	60 days	intermediate	Sandy loam soil	9	-0.3284	0.0123
104	10	Proline accumulation	Borde et al., 2011	Rhizophagus fasciculatus	single	Pennisetum glaucum	C4	Monocot	Poaceae	Grass	Grass	Field condition	9.8 dS/m	high	90 days	intermediate	Sandy loam soil	9	-0.5264	0.0247
105	10	Proline accumulation	Borde et al., 2011	Rhizophagus fasciculatus	single	Pennisetum glaucum	C4	Monocot	Poaceae	Grass	Grass	Field condition	19.6 dS/m	high	90 days	intermediate	Sandy loam soil	9	-1.1755	0.0186
106	10	Proline accumulation	Borde et al., 2011	Rhizophagus fasciculatus	single	Pennisetum glaucum	C4	Monocot	Poaceae	Grass	Grass	Field condition	29.4 dS/m	high	90 days	intermediate	Sandy loam soil	9	-0.0154	0.0004
107	11	Shoot dry weight	Cantrell et al., 2001	Rhizophagus irregularis	single	Lactuca sativa	C3	Dicot	Asteraceae	Annual plants	Forb/Herb	Green house	4 dS/m	low	58 days	intermediate	Sandy loam soil	10	0.0652	0.0002
108	11	Shoot dry weight	Cantrell et al., 2001	Rhizophagus irregularis	single	Lactuca sativa	C3	Dicot	Asteraceae	Annual plants	Forb/Herb	Green house	8 dS/m	moderate	58 days	intermediate	Sandy loam soil	10	0.1723	0.0003
109	11	Shoot dry weight	Cantrell et al., 2001	Rhizophagus irregularis	single	Lactuca sativa	C3	Dicot	Asteraceae	Annual plants	Forb/Herb	Green house	12 dS/m	high	58 days	intermediate	Sandy loam soil	10	0.3639	0.0012
110	11	Shoot dry weight	Cantrell et al., 2001	Funneliformis mosseae	single	Lactuca sativa	C3	Dicot	Asteraceae	Annual plants	Forb/Herb	Green house	4 dS/m	low	58 days	intermediate	Silty soil	10	0.1743	0.0001
111	11	Shoot dry weight	Cantrell et al., 2001	Funneliformis mosseae	single	Lactuca sativa	C3	Dicot	Asteraceae	Annual plants	Forb/Herb	Green house	8 dS/m	moderate	58 days	intermediate	Silty soil	10	0.0664	0.0003
112	11	Shoot dry weight	Cantrell et al., 2001	Funneliformis mosseae	single	Lactuca sativa	C3	Dicot	Asteraceae	Annual plants	Forb/Herb	Green house	12 dS/m	high	58 days	intermediate	Silty soil	10	0.3143	0.0009
113	11	Shoot dry weight	Cantrell et al., 2001	Rhizophagus irregularis	single	Allium cepa	C4	Monocot	Liliaceae	Perennial plants	Forb/herb	Green house	4 dS/m	low	58 days	intermediate	Silty soil	10	2.4015	0.0053
114	11	Shoot dry weight	Cantrell et al., 2001	Rhizophagus irregularis	single	Allium cepa	C4	Monocot	Liliaceae	Perennial plants	Forb/herb	Green house	8 dS/m	moderate	58 days	intermediate	Silty soil	10	1.9654	0.0019
115	11	Shoot dry weight	Cantrell et al., 2001	Rhizophagus irregularis	single	Allium cepa	C4	Monocot	Liliaceae	Perennial plants	Forb/herb	Green house	12 dS/m	high	58 days	intermediate	Silty soil	10	1.5187	0.0003
116	11	Shoot dry weight	Cantrell et al., 2001	Funneliformis mosseae	single	Allium cepa	C4	Monocot	Liliaceae	Perennial plants	Forb/herb	Green house	12 dS/m	high	58 days	intermediate	Silty soil	10	1.3948	0.0123
117	12	Total dry weight	Dudane et al., 2011	Rhizophagus fasciculatus	single	Gmelina arborea	C4	Dicot	Verbenaceae	Woody	Tree	Field condition	9.8 dS/m	high	45 days	short	sandy soil	6	0.799	0.0003
118	12	Total dry weight	Dudane et al., 2011	Rhizophagus fasciculatus	single	Gmelina arborea	C4	Dicot	Verbenaceae	Woody	Tree	Field condition	19.6 dS/m	high	45 days	short	sandy soil	6	0.702	0.0002
119	12	Total dry weight	Dudane et al., 2011	Rhizophagus fasciculatus	single	Gmelina arborea	C4	Dicot	Verbenaceae	Woody	Tree	Field condition	9.8 dS/m	high	75 days	intermediate	sandy soil	6	0.7795	0.0016
120	12	Total dry weight	Dudane et al., 2011	Rhizophagus fasciculatus	single	Gmelina arborea	C4	Dicot	Verbenaceae	Woody	Tree	Field condition	19.6 dS/m	high	75 days	intermediate	sandy soil	6	0.716	0.0016
121	12	Total dry weight	Dudane et al., 2011	Rhizophagus fasciculatus	single	Gmelina arborea	C4	Dicot	Verbenaceae	Woody	Tree	Field condition	9.8 dS/m	high	100 days	intermediate	sandy soil	6	0.8861	0
122	12	Total dry weight	Dudane et al., 2011	Rhizophagus fasciculatus	single	Gmelina arborea	C4	Dicot	Verbenaceae	Woody	Tree	Field condition	19.6 dS/m	high	100 days	intermediate	sandy soil	6	1.106	0
123	12	Proline accumulation	Dudane et al., 2011	Rhizophagus fasciculatus	single	Gmelina arborea	C4	Dicot	Verbenaceae	Woody	Tree	Field condition	9.8 dS/m	high	45 days	short	sandy soil	6	0.5448	2.1318
124	12	Proline accumulation	Dudane et al., 2011	Rhizophagus fasciculatus	single	Gmelina arborea	C4	Dicot	Verbenaceae	Woody	Tree	Field condition	9.8 dS/m	high	75 days	intermediate	sandy soil	6	0.6262	3.5826
125	12	Proline accumulation	Dudane et al., 2011	Rhizophagus fasciculatus	single	Gmelina arborea	C4	Dicot	Verbenaceae	Woody	Tree	Field condition	9.8 dS/m	high	100 days	intermediate	sandy soil	6	0.2034	0.929
126	12	Proline accumulation	Dudane et al., 2011	Rhizophagus fasciculatus	single	Gmelina arborea	C4	Dicot	Verbenaceae	Woody	Tree	Field condition	19.6 dS/m	high	45 days	short	sandy soil	6	0.6064	1.7259
127	12	Proline accumulation	Dudane et al., 2011	Rhizophagus fasciculatus	single	Gmelina arborea	C4	Dicot	Verbenaceae	Woody	Tree	Field condition	19.6 dS/m	high	75 days	intermediate	sandy soil	6	0.6384	3.473
128	12	Proline accumulation	Dudane et al., 2011	Rhizophagus fasciculatus	single	Gmelina arborea	C4	Dicot	Verbenaceae	Woody	Tree	Field condition	19.6 dS/m	high	100 days	intermediate	sandy soil	6	0.3656	1.8552
129	13	Shoot dry weight	Echeverria et al., 2008	Rhizophagus irregularis	single	Lotus glaber	C3	Dicot	Fabaceae	Perennial plants	Forb/herb	Green house	14.7 dS/m	high	60 days	intermediate	vermiculite	4	0.7722	0.0439
130	13	Root dry weight	Echeverria et al., 2008	Rhizophagus irregularis	single	Lotus glaber	C3	Dicot	Fabaceae	Perennial plants	Forb/herb	Green house	14.7 dS/m	high	60 days	intermediate	vermiculite	4	0.8712	2.0958
131	13	Root dry weight	Echeverria et al., 2008	Rhizophagus irregularis	single	Lotus glaber	C3	Dicot	Fabaceae	Perennial plants	Forb/herb	Green house	14.7 dS/m	high	60 days	intermediate	vermiculite	4	1.0774	0.0112
132	13	Total dry weight	Echeverria et al., 2008	Rhizophagus irregularis	single	Lotus glaber	C3	Dicot	Fabaceae	Perennial plants	Forb/herb	Green house	14.7 dS/m	high	60 days	intermediate	vermiculite	4	0.7172	0.0084
133	13	Total dry weight	Echeverria et al., 2008	Rhizophagus irregularis	single	Lotus glaber	C3	Dicot	Fabaceae	Perennial plants	Forb/herb	Green house	14.7 dS/m	high	60 days	intermediate	vermiculite	4	1.0178	0.0596
134	14	Shoot dry weight	Echeverria et al., 2013	Rhizophagus irregularis	single	Lotus tenuis	C3	Dicot	Fabaceae	Perennial plants	Forb/herb	Green house	14.7 dS/m	high	45 days	short	vermiculite	4	-0.1451	0.0385
135	14	Root dry weight	Echeverria et al., 2013	Rhizophagus irregularis	single	Lotus tenuis	C3	Dicot	Fabaceae	Perennial plants	Forb/herb	Green house	14.7 dS/m	high	45 days	short	vermiculite	4	-0.3026	0.0838
136	14	Total dry weight	Echeverria et al., 2013	Rhizophagus irregularis	single	Lotus tenuis	C3	Dicot	Fabaceae	Perennial plants	Forb/herb	Green house	14.7 dS/m	high	45 days	short	vermiculite	4	-0.182	0.068
137	14	Proline accumulation	Echeverria et al., 2013	Rhizophagus irregularis	single	Lotus tenuis	C3	Dicot	Fabaceae	Perennial plants	Forb/herb	Green house	14.7 dS/m	high	45 days	short	vermiculite	4	-1.1643	0.0017
138	15	Shoot dry weight	Estrada et al., 2013a	Rhizophagus irregularis	single	Zea mays	C4	Monocot	Poaceae	Grass	Grass	Green house	5.1 dS/m	moderate	83 days	intermediate	Loamy soil	30	-0.0402	0.0001
139	15	Shoot dry weight	Estrada et al., 2013a	Rhizophagus irregularis	single	Zea mays	C4	Monocot	Poaceae	Grass	Grass	Green house	7.4 dS/m	moderate	83 days	intermediate	Loamy soil	30	0.0325	0.0001
140	15	Shoot dry weight	Estrada et al., 2013a	Rhizophagus irregularis	single	Zea mays	C4	Monocot	Poaceae	Grass	Grass	Green house	5.1 dS/m	moderate	83 days	intermediate	Loamy soil	30	0.0261	0.0001
141	15	Shoot dry weight	Estrada et al., 2013a	Rhizophagus irregularis	single	Zea mays	C4	Monocot	Poaceae	Grass	Grass	Green house	7.4 dS/m	moderate	83 days	intermediate	Loamy soil	30	0.0393	0.0001
142	15	Root dry weight	Estrada et al., 2013a	Rhizophagus irregularis	single	Zea mays	C4	Monocot	Poaceae	Grass	Grass	Green house	5.1 dS/m	moderate	83 days	intermediate	Loamy soil	30	0.2101	0.0102
143	15	Root dry weight	Estrada et al., 2013a	Rhizophagus irregularis	single	Zea mays	C4	Monocot	Poaceae	Grass	Grass	Green house	7.4 dS/m	moderate	83 days	intermediate	Loamy soil	30	0.0537	0.0003
144	15	Total dry weight	Estrada et al., 2013a	Rhizophagus irregularis	single	Zea mays	C4	Monocot	Poaceae	Grass	Grass	Green house	5.1 dS/m	moderate	83 days	intermediate	Loamy soil	30	0.0038	0.0001
145	15	Total dry weight	Estrada et al., 2013a	Rhizophagus irregularis	single	Zea mays	C4	Monocot	Poaceae	Grass	Grass	Green house	7.4 dS/m	moderate	83 days	intermediate	Loamy soil	30	0.0295	0.0001
146	16	Shoot dry weight	Estrada et al., 2013b	Rhizophagus irregularis	single	Zea mays	C4	Monocot	Poaceae	Grass	Grass	Green house	5.1 dS/m	moderate	83 days	intermediate	Loamy soil	30	0.1567	0.0001
147	16	Shoot dry weight	Estrada et al., 2013b	Rhizophagus irregularis	single	Zea mays	C4	Monocot	Poaceae	Grass	Grass	Green house	7.4 dS/m	moderate	83 days	intermediate	Loamy soil	30	0.1271	0.0001
148	16	Shoot dry weight	Estrada et al., 2013b	Rhizophagus irregularis	single	Zea mays	C4	Monocot	Poaceae	Grass	Grass	Green house	5.1 dS/m	moderate	83 days	intermediate	Loamy soil	30	-0.0817	0.0001
149	16	Shoot dry weight	Estrada et al., 2013b	Rhizophagus irregularis	single	Zea mays	C4	Monocot	Poaceae	Grass	Grass	Green house	7.4 dS/m	moderate	83 days	intermediate	Loamy soil	30	-0.2409	0.0001
150	16	Shoot dry weight	Estrada et al., 2013b	Rhizophagus irregularis	single	Zea mays	C4	Monocot	Poaceae	Grass	Grass	Green house	5.1 dS/m	moderate	83 days	intermediate	Loamy soil	30	0.2692	0
151	16	Shoot dry weight	Estrada et al., 2013b	Rhizophagus irregularis	single	Zea mays	C4	Monocot	Poaceae	Grass	Grass	Green house	7.4 dS/m	moderate	83 days	intermediate	Loamy soil	30	0.2248	0
152	17	Shoot dry weight	Estrada et al., 2013c	Rhizophagus irregularis	single	Zea mays	C4	Monocot	Poaceae	Grass	Grass	Green house	5.1 dS/m	moderate	83 days	intermediate	Loamy soil	30	0.0228	0.0001
153	17	Shoot dry weight	Estrada et al., 2013c	Claroideoglomus claroideum	single	Zea mays	C4	Monocot	Poaceae	Grass	Grass	Green house	5.1 dS/m	moderate	83 days	intermediate	Loamy soil	30	-0.08	0.0002
154	17	Shoot dry weight	Estrada et al., 2013c	Claroideoglomus etunicatum	single	Zea mays	C4	Monocot	Poaceae	Grass	Grass	Green house	5.1 dS/m	moderate	83 days	intermediate	Loamy soil	30	0.2634	0.0001
155	17	Shoot dry weight	Estrada et al., 2013c	Rhizophagus irregularis	single	Zea mays	C4	Monocot	Poaceae	Grass	Grass	Green house	7.4 dS/m	moderate	83 days	intermediate	Loamy soil	30	0.0599	0.0001
156	17	Shoot dry weight	Estrada et al., 2013c	Claroideoglomus claroideum	single	Zea mays	C4	Monocot	Poaceae	Grass	Grass	Green house	7.4 dS/m	moderate	83 days	intermediate	Loamy soil	30	-0.2146	0
157	17	Shoot dry weight	Estrada et al., 2013c	Claroideoglomus etunicatum	single	Zea mays	C4	Monocot	Poaceae	Grass	Grass	Green house	7.4 dS/m	moderate	83 days	intermediate	Loamy soil	30	0.2328	0
158	17	Root dry weight	Estrada et al., 2013c	Rhizophagus irregularis	single	Zea mays	C4	Monocot	Poaceae	Grass	Grass	Green house	5.1 dS/m	moderate	83 days	intermediate	Loamy soil	30	0.0214	0.0002
159	17	Root dry weight	Estrada et al., 2013c	Claroideoglomus claroideum	single	Zea mays	C4	Monocot	Poaceae	Grass	Grass	Green house	5.1 dS/m	moderate	83 days	intermediate	Loamy soil	30	-0.1378	0.0005
160	17	Root dry weight	Estrada et al., 2013c	Claroideoglomus etunicatum	single	Zea mays	C4	Monocot	Poaceae	Grass	Grass	Green house	5.1 dS/m	moderate	83 days	intermediate	Loamy soil	30	0.2231	0.0003
161	17	Root dry weight	Estrada et al., 2013c	Rhizophagus irregularis	single	Zea mays	C4	Monocot	Poaceae	Grass	Grass	Green house	7.4 dS/m	moderate	83 days	intermediate	Loamy soil	30	0.1257	0.0006
162	17	Root dry weight	Estrada et al., 2013c	Claroideoglomus claroideum	single	Zea mays	C4	Monocot	Poaceae	Grass	Grass	Green house	7.4 dS/m	moderate	83 days	intermediate	Loamy soil	30	-0.1171	0.0005
163	17	Root dry weight	Estrada et al., 2013c	Claroideoglomus etunicatum	single	Zea mays	C4	Monocot	Poaceae	Grass	Grass	Green house	7.4 dS/m	moderate	83 days	intermediate	Loamy soil	30	0.2172	0.0007
164	17	Total dry weight	Estrada et al., 2013c	Rhizophagus irregularis	single	Zea mays	C4	Monocot	Poaceae	Grass	Grass	Green house	5.1 dS/m	moderate	83 days	intermediate	Loamy soil	30	0.027	0.0001
165	17	Total dry weight	Estrada et al., 2013c	Claroideoglomus claroideum	single	Zea mays	C4	Monocot	Poaceae	Grass	Grass	Green house	5.1 dS/m	moderate	83 days	intermediate	Loamy soil	30	-0.0964	0.0003
166	17	Total dry weight	Estrada et al., 2013c	Claroideoglomus etunicatum	single	Zea mays	C4	Monocot	Poaceae	Grass	Grass	Green house	5.1 dS/m	moderate	83 days	intermediate	Loamy soil	30	0.2519	0.0001
167	17	Total dry weight	Estrada et al., 2013c	Rhizophagus irregularis	single	Zea mays	C4	Monocot	Poaceae	Grass	Grass	Green house	7.4 dS/m	moderate	83 days	intermediate	Loamy soil	30	0.0646	0.0002
168	17	Total dry weight	Estrada et al., 2013c	Claroideoglomus claroideum	single	Zea mays	C4	Monocot	Poaceae	Grass	Grass	Green house	7.4 dS/m	moderate	83 days	intermediate	Loamy soil	30	-0.1833	0.0001
169	17	Total dry weight	Estrada et al., 2013c	Claroideoglomus etunicatum	single	Zea mays	C4	Monocot	Poaceae	Grass	Grass	Green house	7.4 dS/m	moderate	83 days	intermediate	Loamy soil	30	0.228	0.0001
170	17	K uptake	Estrada et al., 2013c	Rhizophagus irregularis	single	Zea mays	C4	Monocot	Poaceae	Grass	Grass	Green house	5.1 dS/m	moderate	83 days	intermediate	Loamy soil	30	0.1565	0.0003
171	17	K uptake	Estrada et al., 2013c	Claroideoglomus claroideum	single	Zea mays	C4	Monocot	Poaceae	Grass	Grass	Green house	5.1 dS/m	moderate	83 days	intermediate	Loamy soil	30	0.4005	0.0002
172	17	K uptake	Estrada et al., 2013c	Claroideoglomus etunicatum	single	Zea mays	C4	Monocot	Poaceae	Grass	Grass	Green house	5.1 dS/m	moderate	83 days	intermediate	Loamy soil	30	0.2952	0.0002
173	17	K uptake	Estrada et al., 2013c	Rhizophagus irregularis	single	Zea mays	C4	Monocot	Poaceae	Grass	Grass	Green house	7.4 dS/m	moderate	83 days	intermediate	Loamy soil	30	0.1565	0.0003
174	17	K uptake	Estrada et al., 2013c	Claroideoglomus claroideum	single	Zea mays	C4	Monocot	Poaceae	Grass	Grass	Green house	7.4 dS/m	moderate	83 days	intermediate	Loamy soil	30	0.5305	0.0002
175	17	K uptake	Estrada et al., 2013c	Claroideoglomus etunicatum	single	Zea mays	C4	Monocot	Poaceae	Grass	Grass	Green house	7.4 dS/m	moderate	83 days	intermediate	Loamy soil	30	0.3499	0.0001
176	17	K uptake	Estrada et al., 2013c	Rhizophagus irregularis	single	Zea mays	C4	Monocot	Poaceae	Grass	Grass	Green house	5.1 dS/m	moderate	83 days	intermediate	Loamy soil	30	0.1261	0.0008
177	17	K uptake	Estrada et al., 2013c	Claroideoglomus claroideum	single	Zea mays	C4	Monocot	Poaceae	Grass	Grass	Green house	5.1 dS/m	moderate	83 days	intermediate	Loamy soil	30	0.2231	0.0007
178	17	K uptake	Estrada et al., 2013c	Claroideoglomus etunicatum	single	Zea mays	C4	Monocot	Poaceae	Grass	Grass	Green house	5.1 dS/m	moderate	83 days	intermediate	Loamy soil	30	0.2964	0.0005
179	17	K uptake	Estrada et al., 2013c	Rhizophagus irregularis	single	Zea mays	C4	Monocot	Poaceae	Grass	Grass	Green house	7.4 dS/m	moderate	83 days	intermediate	Loamy soil	30	0.3369	0.0003
180	17	K uptake	Estrada et al., 2013c	Claroideoglomus claroideum	single	Zea mays	C4	Monocot	Poaceae	Grass	Grass	Green house	7.4 dS/m	moderate	83 days	intermediate	Loamy soil	30	0.2728	0.0003
181	17	K uptake	Estrada et al., 2013c	Claroideoglomus etunicatum	single	Zea mays	C4	Monocot	Poaceae	Grass	Grass	Green house	7.4 dS/m	moderate	83 days	intermediate	Loamy soil	30	0.2902	0.0002
182	17	Na uptake	Estrada et al., 2013c	Rhizophagus irregularis	single	Zea mays	C4	Monocot	Poaceae	Grass	Grass	Green house	5.1 dS/m	moderate	83 days	intermediate	Loamy soil	30	-0.4564	0.0008
183	17	Na uptake	Estrada et al., 2013c	Claroideoglomus claroideum	single	Zea mays	C4	Monocot	Poaceae	Grass	Grass	Green house	5.1 dS/m	moderate	83 days	intermediate	Loamy soil	30	-0.4778	0.0008
184	17	Na uptake	Estrada et al., 2013c	Claroideoglomus etunicatum	single	Zea mays	C4	Monocot	Poaceae	Grass	Grass	Green house	5.1 dS/m	moderate	83 days	intermediate	Loamy soil	30	-0.9673	0.0019
185	17	Na uptake	Estrada et al., 2013c	Rhizophagus irregularis	single	Zea mays	C4	Monocot	Poaceae	Grass	Grass	Green house	7.4 dS/m	moderate	83 days	intermediate	Loamy soil	30	-0.5053	0.0008
186	17	Na uptake	Estrada et al., 2013c	Claroideoglomus claroideum	single	Zea mays	C4	Monocot	Poaceae	Grass	Grass	Green house	7.4 dS/m	moderate	83 days	intermediate	Loamy soil	30	-0.3906	0.0006
187	17	Na uptake	Estrada et al., 2013c	Claroideoglomus etunicatum	single	Zea mays	C4	Monocot	Poaceae	Grass	Grass	Green house	7.4 dS/m	moderate	83 days	intermediate	Loamy soil	30	-0.946	0.0009
188	17	Na uptake	Estrada et al., 2013c	Rhizophagus irregularis	single	Zea mays	C4	Monocot	Poaceae	Grass	Grass	Green house	5.1 dS/m	moderate	83 days	intermediate	Loamy soil	30	-0.0153	0.0001
189	17	Na uptake	Estrada et al., 2013c	Claroideoglomus claroideum	single	Zea mays	C4	Monocot	Poaceae	Grass	Grass	Green house	5.1 dS/m	moderate	83 days	intermediate	Loamy soil	30	-0.1286	0.0001
190	17	Na uptake	Estrada et al., 2013c	Claroideoglomus etunicatum	single	Zea mays	C4	Monocot	Poaceae	Grass	Grass	Green house	5.1 dS/m	moderate	83 days	intermediate	Loamy soil	30	-0.1579	0.0004
191	17	Na uptake	Estrada et al., 2013c	Rhizophagus irregularis	single	Zea mays	C4	Monocot	Poaceae	Grass	Grass	Green house	7.4 dS/m	moderate	83 days	intermediate	Loamy soil	30	-0.1085	0.0003
192	17	Na uptake	Estrada et al., 2013c	Claroideoglomus claroideum	single	Zea mays	C4	Monocot	Poaceae	Grass	Grass	Green house	7.4 dS/m	moderate	83 days	intermediate	Loamy soil	30	-0.0158	0.0002
193	17	Na uptake	Estrada et al., 2013c	Claroideoglomus etunicatum	single	Zea mays	C4	Monocot	Poaceae	Grass	Grass	Green house	7.4 dS/m	moderate	83 days	intermediate	Loamy soil	30	-0.256	0.0001
194	17	Proline accumulation	Estrada et al., 2013c	Rhizophagus irregularis	single	Zea mays	C4	Monocot	Poaceae	Grass	Grass	Green house	5.1 dS/m	moderate	83 days	intermediate	Loamy soil	30	-0.2978	0.0009
195	17	Proline accumulation	Estrada et al., 2013c	Claroideoglomus claroideum	single	Zea mays	C4	Monocot	Poaceae	Grass	Grass	Green house	5.1 dS/m	moderate	83 days	intermediate	Loamy soil	30	-0.4055	0.0014
196	17	Proline accumulation	Estrada et al., 2013c	Claroideoglomus etunicatum	single	Zea mays	C4	Monocot	Poaceae	Grass	Grass	Green house	5.1 dS/m	moderate	83 days	intermediate	Loamy soil	30	-0.2323	0.0006
197	17	Proline accumulation	Estrada et al., 2013c	Rhizophagus irregularis	single	Zea mays	C4	Monocot	Poaceae	Grass	Grass	Green house	7.4 dS/m	moderate	83 days	intermediate	Loamy soil	30	-0.1005	0.0018
198	17	Proline accumulation	Estrada et al., 2013c	Claroideoglomus claroideum	single	Zea mays	C4	Monocot	Poaceae	Grass	Grass	Green house	7.4 dS/m	moderate	83 days	intermediate	Loamy soil	30	-0.3539	0.0017
199	17	Proline accumulation	Estrada et al., 2013c	Claroideoglomus etunicatum	single	Zea mays	C4	Monocot	Poaceae	Grass	Grass	Green house	7.4 dS/m	moderate	83 days	intermediate	Loamy soil	30	0.1511	0.002
200	18	Shoot dry weight	Evelin et al., 2012	Rhizophagus irregularis	single	Trigonella foenum	C3	Dicot	Fabaceae	Annual plants	Forb/Herb	Field condition	5 dS/m	moderate	51 days	short	Sandy loam soil	3	0.3939	0.0033
201	18	Shoot dry weight	Evelin et al., 2012	Rhizophagus irregularis	single	Trigonella foenum	C3	Dicot	Fabaceae	Annual plants	Forb/Herb	Field condition	9.8 dS/m	high	51 days	short	Sandy loam soil	3	0.2076	0.0023
202	18	Shoot dry weight	Evelin et al., 2012	Rhizophagus irregularis	single	Trigonella foenum	C3	Dicot	Fabaceae	Annual plants	Forb/Herb	Field condition	19.6 dS/m	high	51 days	short	Sandy loam soil	3	0.3878	0.0047
203	18	Root dry weight	Evelin et al., 2012	Rhizophagus irregularis	single	Trigonella foenum	C3	Dicot	Fabaceae	Annual plants	Forb/Herb	Field condition	5 dS/m	moderate	51 days	short	Sandy loam soil	3	0.4055	0.0134
204	18	Root dry weight	Evelin et al., 2012	Rhizophagus irregularis	single	Trigonella foenum	C3	Dicot	Fabaceae	Annual plants	Forb/Herb	Field condition	9.8 dS/m	high	51 days	short	Sandy loam soil	3	0.1823	0.0023
205	18	Root dry weight	Evelin et al., 2012	Rhizophagus irregularis	single	Trigonella foenum	C3	Dicot	Fabaceae	Annual plants	Forb/Herb	Field condition	19.6 dS/m	high	51 days	short	Sandy loam soil	3	0.5108	0.0404
206	18	Total dry weight	Evelin et al., 2012	Rhizophagus irregularis	single	Trigonella foenum	C3	Dicot	Fabaceae	Annual plants	Forb/Herb	Field condition	5 dS/m	moderate	51 days	short	Sandy loam soil	3	0.3959	0.0042
207	18	Total dry weight	Evelin et al., 2012	Rhizophagus irregularis	single	Trigonella foenum	C3	Dicot	Fabaceae	Annual plants	Forb/Herb	Field condition	9.8 dS/m	high	51 days	short	Sandy loam soil	3	0.2036	0.0019
208	18	Total dry weight	Evelin et al., 2012	Rhizophagus irregularis	single	Trigonella foenum	C3	Dicot	Fabaceae	Annual plants	Forb/Herb	Field condition	19.6 dS/m	high	51 days	short	Sandy loam soil	3	0.4055	0.0065
209	19	Proline accumulation	Evelin et al., 2013	Rhizophagus irregularis	single	Trigonella foenum	C3	Dicot	Fabaceae	Annual plants	Forb/Herb	Green house	5 dS/m	moderate	37 days	short	Sandy loam soil	3	-0.5974	0.0191
210	19	Proline accumulation	Evelin et al., 2013	Rhizophagus irregularis	single	Trigonella foenum	C3	Dicot	Fabaceae	Annual plants	Forb/Herb	Green house	9.8 dS/m	high	37 days	short	Sandy loam soil	3	-0.6756	0.0035
211	19	Proline accumulation	Evelin et al., 2013	Rhizophagus irregularis	single	Trigonella foenum	C3	Dicot	Fabaceae	Annual plants	Forb/Herb	Green house	19.6 dS/m	high	37 days	short	Sandy loam soil	3	-0.4339	0.0047
212	20	Shoot dry weight	Garg and Baher, 2013	Funneliformis mosseae	single	Cicer arietinum	C3	Dicot	Fabaceae	Annual plants	Forb/Herb	Green house	4 dS/m	low	80 days	intermediate	Sandy loam soil	6	0.3357	0.0116
213	20	Shoot dry weight	Garg and Baher, 2013	Funneliformis mosseae	single	Cicer arietinum	C3	Dicot	Fabaceae	Annual plants	Forb/Herb	Green house	6 dS/m	moderate	80 days	intermediate	Sandy loam soil	6	0.4113	0.0157
214	20	Shoot dry weight	Garg and Baher, 2013	Funneliformis mosseae	single	Cicer arietinum	C3	Dicot	Fabaceae	Annual plants	Forb/Herb	Green house	8 dS/m	moderate	80 days	intermediate	Sandy loam soil	6	0.4695	0.0846
215	20	Root dry weight	Garg and Baher, 2013	Funneliformis mosseae	single	Cicer arietinum	C3	Dicot	Fabaceae	Annual plants	Forb/Herb	Green house	4 dS/m	low	80 days	intermediate	Sandy loam soil	6	0.4263	0.1707
216	20	Root dry weight	Garg and Baher, 2013	Funneliformis mosseae	single	Cicer arietinum	C3	Dicot	Fabaceae	Annual plants	Forb/Herb	Green house	6 dS/m	moderate	80 days	intermediate	Sandy loam soil	6	0.432	0.0197
217	20	Root dry weight	Garg and Baher, 2013	Funneliformis mosseae	single	Cicer arietinum	C3	Dicot	Fabaceae	Annual plants	Forb/Herb	Green house	8 dS/m	moderate	80 days	intermediate	Sandy loam soil	6	0.4875	0.102
218	20	Total dry weight	Garg and Baher, 2013	Funneliformis mosseae	single	Cicer arietinum	C3	Dicot	Fabaceae	Annual plants	Forb/Herb	Green house	4 dS/m	low	80 days	intermediate	Sandy loam soil	6	0.3999	0.008
219	20	Total dry weight	Garg and Baher, 2013	Funneliformis mosseae	single	Cicer arietinum	C3	Dicot	Fabaceae	Annual plants	Forb/Herb	Green house	6 dS/m	moderate	80 days	intermediate	Sandy loam soil	6	0.4254	0.018
220	20	Total dry weight	Garg and Baher, 2013	Funneliformis mosseae	single	Cicer arietinum	C3	Dicot	Fabaceae	Annual plants	Forb/Herb	Green house	8 dS/m	moderate	80 days	intermediate	Sandy loam soil	6	0.4824	0.0854
221	20	Na uptake	Garg and Baher, 2013	Funneliformis mosseae	single	Cicer arietinum	C3	Dicot	Fabaceae	Annual plants	Forb/Herb	Green house	4 dS/m	low	80 days	intermediate	Sandy loam soil	6	-0.1884	0.0052
222	20	Na uptake	Garg and Baher, 2013	Funneliformis mosseae	single	Cicer arietinum	C3	Dicot	Fabaceae	Annual plants	Forb/Herb	Green house	6 dS/m	moderate	80 days	intermediate	Sandy loam soil	6	-0.2417	0.0029
223	20	Na uptake	Garg and Baher, 2013	Funneliformis mosseae	single	Cicer arietinum	C3	Dicot	Fabaceae	Annual plants	Forb/Herb	Green house	8 dS/m	moderate	80 days	intermediate	Sandy loam soil	6	-0.2968	0.0019
224	20	Proline accumulation	Garg and Baher, 2013	Funneliformis mosseae	single	Cicer arietinum	C3	Dicot	Fabaceae	Annual plants	Forb/Herb	Green house	4 dS/m	low	80 days	intermediate	Sandy loam soil	6	0.1599	0.0085
225	20	Proline accumulation	Garg and Baher, 2013	Funneliformis mosseae	single	Cicer arietinum	C3	Dicot	Fabaceae	Annual plants	Forb/Herb	Green house	6 dS/m	moderate	80 days	intermediate	Sandy loam soil	6	0.1859	0.005
226	20	Proline accumulation	Garg and Baher, 2013	Funneliformis mosseae	single	Cicer arietinum	C3	Dicot	Fabaceae	Annual plants	Forb/Herb	Green house	8 dS/m	moderate	80 days	intermediate	Sandy loam soil	6	0.1882	0.0046
227	21	Shoot dry weight	Garg and Chandel, 2011	Funneliformis mosseae	single	Cajanus cajan	C3	Dicot	Fabaceae	Woody	Subshrub	Green house	4 dS/m	low	60 days	intermediate	Sandy loam soil	6	0.2572	0.0078
228	21	Shoot dry weight	Garg and Chandel, 2011	Funneliformis mosseae	single	Cajanus cajan	C3	Dicot	Fabaceae	Woody	Subshrub	Green house	6 dS/m	moderate	60 days	intermediate	Sandy loam soil	6	0.3767	0.0105
229	21	Root dry weight	Garg and Chandel, 2011	Funneliformis mosseae	single	Cajanus cajan	C3	Dicot	Fabaceae	Woody	Subshrub	Green house	4 dS/m	low	60 days	intermediate	Sandy loam soil	6	0.1643	0.0517
230	21	Root dry weight	Garg and Chandel, 2011	Funneliformis mosseae	single	Cajanus cajan	C3	Dicot	Fabaceae	Woody	Subshrub	Green house	6 dS/m	moderate	60 days	intermediate	Sandy loam soil	6	0.1087	0.0452
231	21	Root dry weight	Garg and Chandel, 2011	Funneliformis mosseae	single	Cajanus cajan	C3	Dicot	Fabaceae	Woody	Subshrub	Green house	4 dS/m	low	60 days	intermediate	Sandy loam soil	6	0.1664	0.4041
232	21	Root dry weight	Garg and Chandel, 2011	Funneliformis mosseae	single	Cajanus cajan	C3	Dicot	Fabaceae	Woody	Subshrub	Green house	6 dS/m	moderate	60 days	intermediate	Sandy loam soil	6	0.1556	0.1947
233	21	N uptake	Garg and Chandel, 2011	Funneliformis mosseae	single	Cajanus cajan	C3	Dicot	Fabaceae	Woody	Subshrub	Green house	4 dS/m	low	60 days	intermediate	Sandy loam soil	6	0.3139	0.0002
234	21	N uptake	Garg and Chandel, 2011	Funneliformis mosseae	single	Cajanus cajan	C3	Dicot	Fabaceae	Woody	Subshrub	Green house	6 dS/m	moderate	60 days	intermediate	Sandy loam soil	6	0.3573	0.0004
235	22	Shoot dry weight	Garg and Chandel, 2012	Funneliformis mosseae	single	Cajanus cajan	C3	Dicot	Fabaceae	Woody	Subshrub	Green house	6 dS/m	moderate	60 days	intermediate	Sandy loam soil	6	0.4408	0.0535
236	22	Shoot dry weight	Garg and Chandel, 2012	Funneliformis mosseae	single	Cajanus cajan	C3	Dicot	Fabaceae	Woody	Subshrub	Green house	6 dS/m	moderate	60 days	intermediate	Sandy loam soil	6	0.3175	0.0734
237	22	Root dry weight	Garg and Chandel, 2012	Funneliformis mosseae	single	Cajanus cajan	C3	Dicot	Fabaceae	Woody	Subshrub	Green house	6 dS/m	moderate	60 days	intermediate	Sandy loam soil	6	0.4029	0.0072
238	22	Root dry weight	Garg and Chandel, 2012	Funneliformis mosseae	single	Cajanus cajan	C3	Dicot	Fabaceae	Woody	Subshrub	Green house	6 dS/m	moderate	60 days	intermediate	Sandy loam soil	6	0.4001	0.08
239	22	Total dry weight	Garg and Chandel, 2012	Funneliformis mosseae	single	Cajanus cajan	C3	Dicot	Fabaceae	Woody	Subshrub	Green house	6 dS/m	moderate	60 days	intermediate	Sandy loam soil	6	0.4351	0.0438
240	22	Total dry weight	Garg and Chandel, 2012	Funneliformis mosseae	single	Cajanus cajan	C3	Dicot	Fabaceae	Woody	Subshrub	Green house	6 dS/m	moderate	60 days	intermediate	Sandy loam soil	6	0.3254	0.0729
241	22	Na uptake	Garg and Chandel, 2012	Funneliformis mosseae	single	Cajanus cajan	C3	Dicot	Fabaceae	Woody	Subshrub	Green house	6 dS/m	moderate	60 days	intermediate	Sandy loam soil	6	-0.2045	0.0484
242	23	Shoot dry weight	Giri et al., 2003	Rhizophagus fasciculatus	single	Acacia auriculiformis	C4	Dicot	Fabaceae	Perennial plants	Herb	Green house	5 dS/m	moderate	45 days	short	Loamy soil	5	0.0345	0.0132
243	23	Shoot dry weight	Giri et al., 2003	Glomus macrocarpum	single	Acacia auriculiformis	C4	Dicot	Fabaceae	Perennial plants	Herb	Green house	5 dS/m	moderate	45 days	short	Loamy soil	5	0.339	0.0162
244	23	Shoot dry weight	Giri et al., 2003	R. fasciculatus and G. macrocarpum	mix	Acacia auriculiformis	C4	Dicot	Fabaceae	Perennial plants	Herb	Green house	5 dS/m	moderate	45 days	short	Loamy soil	5	0.4675	0.0128
245	23	Shoot dry weight	Giri et al., 2003	Rhizophagus fasciculatus	single	Acacia auriculiformis	C4	Dicot	Fabaceae	Perennial plants	Herb	Green house	10 dS/m	high	45 days	short	Loamy soil	5	0.7804	0.0934
246	23	Shoot dry weight	Giri et al., 2003	Glomus macrocarpum	single	Acacia auriculiformis	C4	Dicot	Fabaceae	Perennial plants	Herb	Green house	10 dS/m	high	45 days	short	Loamy soil	5	0.7594	0.104
247	23	Shoot dry weight	Giri et al., 2003	R. fasciculatus and G. macrocarpum	mix	Acacia auriculiformis	C4	Dicot	Fabaceae	Perennial plants	Herb	Green house	10 dS/m	high	45 days	short	Loamy soil	5	1.172	0.0967
248	23	Root dry weight	Giri et al., 2003	Rhizophagus fasciculatus	single	Acacia auriculiformis	C4	Dicot	Fabaceae	Perennial plants	Herb	Green house	5 dS/m	moderate	45 days	short	Loamy soil	5	0.5489	0.0575
249	23	Root dry weight	Giri et al., 2003	Glomus macrocarpum	single	Acacia auriculiformis	C4	Dicot	Fabaceae	Perennial plants	Herb	Green house	5 dS/m	moderate	45 days	short	Loamy soil	5	0.8189	0.0502
250	23	Root dry weight	Giri et al., 2003	R. fasciculatus and G. macrocarpum	mix	Acacia auriculiformis	C4	Dicot	Fabaceae	Perennial plants	Herb	Green house	5 dS/m	moderate	45 days	short	Loamy soil	5	0.8297	0.0583
251	23	Root dry weight	Giri et al., 2003	Rhizophagus fasciculatus	single	Acacia auriculiformis	C4	Dicot	Fabaceae	Perennial plants	Herb	Green house	10 dS/m	high	45 days	short	Loamy soil	5	0.6066	0.0557
252	23	Root dry weight	Giri et al., 2003	Glomus macrocarpum	single	Acacia auriculiformis	C4	Dicot	Fabaceae	Perennial plants	Herb	Green house	10 dS/m	high	45 days	short	Loamy soil	5	0.6766	0.0431
253	23	Root dry weight	Giri et al., 2003	R. fasciculatus and G. macrocarpum	mix	Acacia auriculiformis	C4	Dicot	Fabaceae	Perennial plants	Herb	Green house	10 dS/m	high	45 days	short	Loamy soil	5	0.9299	0.0377
254	23	Total dry weight	Giri et al., 2003	Rhizophagus fasciculatus	single	Acacia auriculiformis	C4	Dicot	Fabaceae	Perennial plants	Herb	Green house	5 dS/m	moderate	45 days	short	Loamy soil	5	0.1517	0.0183
255	23	Total dry weight	Giri et al., 2003	Glomus macrocarpum	single	Acacia auriculiformis	C4	Dicot	Fabaceae	Perennial plants	Herb	Green house	5 dS/m	moderate	45 days	short	Loamy soil	5	0.4468	0.0383
256	23	Total dry weight	Giri et al., 2003	R. fasciculatus and G. macrocarpum	mix	Acacia auriculiformis	C4	Dicot	Fabaceae	Perennial plants	Herb	Green house	5 dS/m	moderate	45 days	short	Loamy soil	5	0.5451	0.014
257	23	Total dry weight	Giri et al., 2003	Rhizophagus fasciculatus	single	Acacia auriculiformis	C4	Dicot	Fabaceae	Perennial plants	Herb	Green house	10 dS/m	high	45 days	short	Loamy soil	5	0.7313	0.0806
258	23	Total dry weight	Giri et al., 2003	Glomus macrocarpum	single	Acacia auriculiformis	C4	Dicot	Fabaceae	Perennial plants	Herb	Green house	10 dS/m	high	45 days	short	Loamy soil	5	0.7352	0.0831
259	23	Total dry weight	Giri et al., 2003	R. fasciculatus and G. macrocarpum	mix	Acacia auriculiformis	C4	Dicot	Fabaceae	Perennial plants	Herb	Green house	10 dS/m	high	45 days	short	Loamy soil	5	1.1052	0.0767
260	24	Shoot dry weight	Giri et al., 2004	Glomus macrocarpum	single	Sesbania grandiflora	C3	Dicot	Fabaceae	Perennial plants	Herb	Green house	15.8 dS/m	high	30 days	short	Sandy loam soil	5	1.2526	0.0075
261	24	Shoot dry weight	Giri et al., 2004	Glomus macrocarpum	single	Sesbania grandiflora	C3	Dicot	Fabaceae	Perennial plants	Herb	Green house	15.8 dS/m	high	60 days	intermediate	Sandy loam soil	5	0.2734	0.0046
262	24	Shoot dry weight	Giri et al., 2004	Glomus macrocarpum	single	Sesbania aegyptiaca	C3	Dicot	Fabaceae	Perennial plants	Herb	Green house	15.8 dS/m	high	30 days	short	Sandy loam soil	5	0.3467	0.0182
263	24	Shoot dry weight	Giri et al., 2004	Glomus macrocarpum	single	Sesbania aegyptiaca	C3	Dicot	Fabaceae	Perennial plants	Herb	Green house	15.8 dS/m	high	60 days	intermediate	Sandy loam soil	5	-0.6686	0.0427
264	24	Root dry weight	Giri et al., 2004	Glomus macrocarpum	single	Sesbania grandiflora	C3	Dicot	Fabaceae	Perennial plants	Herb	Green house	15.8 dS/m	high	30 days	short	Sandy loam soil	5	0.7653	0.0617
265	24	Root dry weight	Giri et al., 2004	Glomus macrocarpum	single	Sesbania grandiflora	C3	Dicot	Fabaceae	Perennial plants	Herb	Green house	15.8 dS/m	high	60 days	intermediate	Sandy loam soil	5	0.1439	0.0063
266	24	Root dry weight	Giri et al., 2004	Glomus macrocarpum	single	Sesbania aegyptiaca	C3	Dicot	Fabaceae	Perennial plants	Herb	Green house	15.8 dS/m	high	30 days	short	Sandy loam soil	5	1.3132	0.0266
267	24	Root dry weight	Giri et al., 2004	Glomus macrocarpum	single	Sesbania aegyptiaca	C3	Dicot	Fabaceae	Perennial plants	Herb	Green house	15.8 dS/m	high	60 days	intermediate	Sandy loam soil	5	0.2143	0.0048
268	24	Total dry weight	Giri et al., 2004	Glomus macrocarpum	single	Sesbania grandiflora	C3	Dicot	Fabaceae	Perennial plants	Herb	Green house	15.8 dS/m	high	30 days	short	Sandy loam soil	5	1.1181	0.0156
269	24	Total dry weight	Giri et al., 2004	Glomus macrocarpum	single	Sesbania grandiflora	C3	Dicot	Fabaceae	Perennial plants	Herb	Green house	15.8 dS/m	high	60 days	intermediate	Sandy loam soil	5	0.2415	0.005
270	24	Total dry weight	Giri et al., 2004	Glomus macrocarpum	single	Sesbania aegyptiaca	C3	Dicot	Fabaceae	Perennial plants	Herb	Green house	15.8 dS/m	high	30 days	short	Sandy loam soil	5	0.5448	0.0175
271	24	Total dry weight	Giri et al., 2004	Glomus macrocarpum	single	Sesbania aegyptiaca	C3	Dicot	Fabaceae	Perennial plants	Herb	Green house	15.8 dS/m	high	60 days	intermediate	Sandy loam soil	5	-0.4239	0.0242
272	25	Shoot dry weight	Giri et al., 2007	Rhizophagus fasciculatus	single	Acacia nilotica	C4	Dicot	Fabaceae	Perennial plants	Herb	Green house	4 dS/m	low	45 days	short	Loamy soil	12	1.0116	0.0029
273	25	Shoot dry weight	Giri et al., 2007	Rhizophagus fasciculatus	single	Acacia nilotica	C4	Dicot	Fabaceae	Perennial plants	Herb	Green house	6.5 dS/m	moderate	45 days	short	Loamy soil	12	1.4746	0.0056
274	25	Shoot dry weight	Giri et al., 2007	Rhizophagus fasciculatus	single	Acacia nilotica	C4	Dicot	Fabaceae	Perennial plants	Herb	Green house	9 dS/m	high	45 days	short	Loamy soil	12	1.7449	0.0061
275	25	Root dry weight	Giri et al., 2007	Rhizophagus fasciculatus	single	Acacia nilotica	C4	Dicot	Fabaceae	Perennial plants	Herb	Green house	4 dS/m	low	45 days	short	Loamy soil	12	0.5165	0.0025
276	25	Root dry weight	Giri et al., 2007	Rhizophagus fasciculatus	single	Acacia nilotica	C4	Dicot	Fabaceae	Perennial plants	Herb	Green house	6.5 dS/m	moderate	45 days	short	Loamy soil	12	0.7109	0.0053
277	25	Root dry weight	Giri et al., 2007	Rhizophagus fasciculatus	single	Acacia nilotica	C4	Dicot	Fabaceae	Perennial plants	Herb	Green house	9 dS/m	high	45 days	short	Loamy soil	12	1.0624	0.0125
278	25	Total dry weight	Giri et al., 2007	Rhizophagus fasciculatus	single	Acacia nilotica	C4	Dicot	Fabaceae	Perennial plants	Herb	Green house	4 dS/m	low	45 days	short	Loamy soil	12	0.8716	0.0027
279	25	Total dry weight	Giri et al., 2007	Rhizophagus fasciculatus	single	Acacia nilotica	C4	Dicot	Fabaceae	Perennial plants	Herb	Green house	6.5 dS/m	moderate	45 days	short	Loamy soil	12	1.2793	0.0055
280	25	Total dry weight	Giri et al., 2007	Rhizophagus fasciculatus	single	Acacia nilotica	C4	Dicot	Fabaceae	Perennial plants	Herb	Green house	9 dS/m	high	45 days	short	Loamy soil	12	1.5881	0.0074
281	25	P uptake	Giri et al., 2007	Rhizophagus fasciculatus	single	Acacia nilotica	C4	Dicot	Fabaceae	Perennial plants	Herb	Green house	4 dS/m	low	45 days	short	Loamy soil	12	0.8287	0.0035
282	25	P uptake	Giri et al., 2007	Rhizophagus fasciculatus	single	Acacia nilotica	C4	Dicot	Fabaceae	Perennial plants	Herb	Green house	6.5 dS/m	moderate	45 days	short	Loamy soil	12	1.2103	0.0059
283	25	P uptake	Giri et al., 2007	Rhizophagus fasciculatus	single	Acacia nilotica	C4	Dicot	Fabaceae	Perennial plants	Herb	Green house	9 dS/m	high	45 days	short	Loamy soil	12	1.8635	0.0015
284	25	K uptake	Giri et al., 2007	Rhizophagus fasciculatus	single	Acacia nilotica	C4	Dicot	Fabaceae	Perennial plants	Herb	Green house	4 dS/m	low	45 days	short	Loamy soil	12	1.6517	0.0537
285	25	K uptake	Giri et al., 2007	Rhizophagus fasciculatus	single	Acacia nilotica	C4	Dicot	Fabaceae	Perennial plants	Herb	Green house	6.5 dS/m	moderate	45 days	short	Loamy soil	12	2.0603	0.0112
286	25	K uptake	Giri et al., 2007	Rhizophagus fasciculatus	single	Acacia nilotica	C4	Dicot	Fabaceae	Perennial plants	Herb	Green house	9 dS/m	high	45 days	short	Loamy soil	12	1.7776	0.0005
287	25	Na uptake	Giri et al., 2007	Rhizophagus fasciculatus	single	Acacia nilotica	C4	Dicot	Fabaceae	Perennial plants	Herb	Green house	4 dS/m	low	45 days	short	Loamy soil	12	0.6595	0.0008
288	25	Na uptake	Giri et al., 2007	Rhizophagus fasciculatus	single	Acacia nilotica	C4	Dicot	Fabaceae	Perennial plants	Herb	Green house	6.5 dS/m	moderate	45 days	short	Loamy soil	12	-0.2484	0.0011
289	25	Na uptake	Giri et al., 2007	Rhizophagus fasciculatus	single	Acacia nilotica	C4	Dicot	Fabaceae	Perennial plants	Herb	Green house	9 dS/m	high	45 days	short	Loamy soil	12	-0.6145	0.0018
290	26	Shoot dry weight	Gupta and Rautaray, 2005	Glomus sp.	single	Zea mays	C4	Monocot	Poaceae	Grass	Grass	Green house	5 dS/m	moderate	75 days	intermediate	sandy soil	3	0.5232	0.0089
291	26	Root dry weight	Gupta and Rautaray, 2005	Glomus sp.	single	Zea mays	C4	Monocot	Poaceae	Grass	Grass	Green house	5 dS/m	moderate	75 days	intermediate	sandy soil	3	-0.7183	0.0044
292	26	Total dry weight	Gupta and Rautaray, 2005	Glomus sp.	single	Zea mays	C4	Monocot	Poaceae	Grass	Grass	Green house	5 dS/m	moderate	75 days	intermediate	sandy soil	3	-0.0072	0.0054
293	27	Shoot dry weight	Hajiboland et al., 2010	Rhizophagus irregularis	single	Solanum lycopersicum	C3	Dicot	Solanaceae	Annual plants	Forb/Herb	Green house	5 dS/m	moderate	12 weeks	intermediate	Sandy loam soil	4	0.3469	0.0031
294	27	Shoot dry weight	Hajiboland et al., 2010	Rhizophagus irregularis	single	Solanum lycopersicum	C3	Dicot	Solanaceae	Annual plants	Forb/Herb	Green house	10 dS/m	high	12 weeks	intermediate	Sandy loam soil	4	0.716	0.0064
295	27	Root dry weight	Hajiboland et al., 2010	Rhizophagus irregularis	single	Solanum lycopersicum	C3	Dicot	Solanaceae	Annual plants	Forb/Herb	Green house	5 dS/m	moderate	12 weeks	intermediate	Sandy loam soil	4	0.2131	0.1192
296	27	Root dry weight	Hajiboland et al., 2010	Rhizophagus irregularis	single	Solanum lycopersicum	C3	Dicot	Solanaceae	Annual plants	Forb/Herb	Green house	10 dS/m	high	12 weeks	intermediate	Sandy loam soil	4	0.4504	0.0184
297	27	Root dry weight	Hajiboland et al., 2010	Rhizophagus irregularis	single	Solanum lycopersicum	C3	Dicot	Solanaceae	Annual plants	Forb/Herb	Green house	5 dS/m	moderate	12 weeks	intermediate	Sandy loam soil	4	0.3663	0.0082
298	27	Root dry weight	Hajiboland et al., 2010	Rhizophagus irregularis	single	Solanum lycopersicum	C3	Dicot	Solanaceae	Annual plants	Forb/Herb	Green house	10 dS/m	high	12 weeks	intermediate	Sandy loam soil	4	0.6451	0.0412
299	27	Total dry weight	Hajiboland et al., 2010	Rhizophagus irregularis	single	Solanum lycopersicum	C3	Dicot	Solanaceae	Annual plants	Forb/Herb	Green house	5 dS/m	moderate	12 weeks	intermediate	Sandy loam soil	4	0.3022	0.0023
300	27	Total dry weight	Hajiboland et al., 2010	Rhizophagus irregularis	single	Solanum lycopersicum	C3	Dicot	Solanaceae	Annual plants	Forb/Herb	Green house	10 dS/m	high	12 weeks	intermediate	Sandy loam soil	4	0.3702	0.0073
301	27	Total dry weight	Hajiboland et al., 2010	Rhizophagus irregularis	single	Solanum lycopersicum	C3	Dicot	Solanaceae	Annual plants	Forb/Herb	Green house	5 dS/m	moderate	12 weeks	intermediate	Sandy loam soil	4	0.4898	0.0053
302	27	Total dry weight	Hajiboland et al., 2010	Rhizophagus irregularis	single	Solanum lycopersicum	C3	Dicot	Solanaceae	Annual plants	Forb/Herb	Green house	10 dS/m	high	12 weeks	intermediate	Sandy loam soil	4	0.9984	0.006
303	27	P uptake	Hajiboland et al., 2010	Rhizophagus irregularis	single	Solanum lycopersicum	C3	Dicot	Solanaceae	Annual plants	Forb/Herb	Green house	5 dS/m	moderate	12 weeks	intermediate	Sandy loam soil	4	0.7229	0.0078
304	27	P uptake	Hajiboland et al., 2010	Rhizophagus irregularis	single	Solanum lycopersicum	C3	Dicot	Solanaceae	Annual plants	Forb/Herb	Green house	10 dS/m	high	12 weeks	intermediate	Sandy loam soil	4	0.5736	0.0562
305	27	K uptake	Hajiboland et al., 2010	Rhizophagus irregularis	single	Solanum lycopersicum	C3	Dicot	Solanaceae	Annual plants	Forb/Herb	Green house	5 dS/m	moderate	12 weeks	intermediate	Sandy loam soil	4	0.6063	0.0099
306	27	K uptake	Hajiboland et al., 2010	Rhizophagus irregularis	single	Solanum lycopersicum	C3	Dicot	Solanaceae	Annual plants	Forb/Herb	Green house	10 dS/m	high	12 weeks	intermediate	Sandy loam soil	4	0.5521	0.0497
307	27	Na uptake	Hajiboland et al., 2010	Rhizophagus irregularis	single	Solanum lycopersicum	C3	Dicot	Solanaceae	Annual plants	Forb/Herb	Green house	5 dS/m	moderate	12 weeks	intermediate	Sandy loam soil	4	0.169	0.0054
308	27	Na uptake	Hajiboland et al., 2010	Rhizophagus irregularis	single	Solanum lycopersicum	C3	Dicot	Solanaceae	Annual plants	Forb/Herb	Green house	10 dS/m	high	12 weeks	intermediate	Sandy loam soil	4	0.1031	0.0056
309	27	Proline accumulation	Hajiboland et al., 2010	Rhizophagus irregularis	single	Solanum lycopersicum	C3	Dicot	Solanaceae	Annual plants	Forb/Herb	Green house	5 dS/m	moderate	12 weeks	intermediate	Sandy loam soil	4	0.0476	0.0009
310	27	Proline accumulation	Hajiboland et al., 2010	Rhizophagus irregularis	single	Solanum lycopersicum	C3	Dicot	Solanaceae	Annual plants	Forb/Herb	Green house	10 dS/m	high	12 weeks	intermediate	Sandy loam soil	4	0.1529	0.0003
311	28	Shoot dry weight	Hatimi et al. 1999	Glomus sp.	mix	Acacia cyanophylla	C4	Dicot	Fabaceae	Woody	Tree	Green house	50 dS/m	high	8 weeks	intermediate	sandy soil	4	0.3975	0.0438
312	28	Shoot dry weight	Hatimi et al. 1999	Glomus sp.	mix	Acacia cyanophylla	C4	Dicot	Fabaceae	Woody	Tree	Green house	100 dS/m	high	8 weeks	intermediate	sandy soil	4	1.1097	0.0903
313	28	Root dry weight	Hatimi et al. 1999	Glomus sp.	mix	Acacia cyanophylla	C4	Dicot	Fabaceae	Woody	Tree	Green house	50 dS/m	high	8 weeks	intermediate	sandy soil	4	0.0537	0.0699
314	28	Root dry weight	Hatimi et al. 1999	Glomus sp.	mix	Acacia cyanophylla	C4	Dicot	Fabaceae	Woody	Tree	Green house	100 dS/m	high	8 weeks	intermediate	sandy soil	4	0.7024	0.055
315	28	Total dry weight	Hatimi et al. 1999	Glomus sp.	mix	Acacia cyanophylla	C4	Dicot	Fabaceae	Woody	Tree	Green house	50 dS/m	high	8 weeks	intermediate	sandy soil	4	0.2977	0.02
316	28	Total dry weight	Hatimi et al. 1999	Glomus sp.	mix	Acacia cyanophylla	C4	Dicot	Fabaceae	Woody	Tree	Green house	100 dS/m	high	8 weeks	intermediate	sandy soil	4	1.0169	0.0783
317	28	N uptake	Hatimi et al. 1999	Glomus sp.	mix	Acacia cyanophylla	C4	Dicot	Fabaceae	Woody	Tree	Green house	50 dS/m	high	8 weeks	intermediate	sandy soil	4	0.3806	0.0043
318	28	N uptake	Hatimi et al. 1999	Glomus sp.	mix	Acacia cyanophylla	C4	Dicot	Fabaceae	Woody	Tree	Green house	100 dS/m	high	8 weeks	intermediate	sandy soil	4	1.2272	0.0056
319	28	P uptake	Hatimi et al. 1999	Glomus sp.	mix	Acacia cyanophylla	C4	Dicot	Fabaceae	Woody	Tree	Green house	50 dS/m	high	8 weeks	intermediate	sandy soil	4	0.2719	0.0015
320	28	P uptake	Hatimi et al. 1999	Glomus sp.	mix	Acacia cyanophylla	C4	Dicot	Fabaceae	Woody	Tree	Green house	100 dS/m	high	8 weeks	intermediate	sandy soil	4	0.1027	0.0039
321	28	K uptake	Hatimi et al. 1999	Glomus sp.	mix	Acacia cyanophylla	C4	Dicot	Fabaceae	Woody	Tree	Green house	50 dS/m	high	8 weeks	intermediate	sandy soil	4	0.7209	0.0034
322	28	K uptake	Hatimi et al. 1999	Glomus sp.	mix	Acacia cyanophylla	C4	Dicot	Fabaceae	Woody	Tree	Green house	100 dS/m	high	8 weeks	intermediate	sandy soil	4	0.8873	0.0064
323	28	Na uptake	Hatimi et al. 1999	Glomus sp.	mix	Acacia cyanophylla	C4	Dicot	Fabaceae	Woody	Tree	Green house	50 dS/m	high	8 weeks	intermediate	sandy soil	4	-3.0112	0.0157
324	28	Na uptake	Hatimi et al. 1999	Glomus sp.	mix	Acacia cyanophylla	C4	Dicot	Fabaceae	Woody	Tree	Green house	100 dS/m	high	8 weeks	intermediate	sandy soil	4	-2.7983	0.0018
325	29	Shoot dry weight	He et al., 2013	Funneliformis mosseae	single	Solanum lycopersicum	C3	Dicot	Solanaceae	Annual plants	Forb/Herb	Green house	4.2dS/m	moderate	40 days	short	sandy soil	6	0.1793	0.0004
326	29	Shoot dry weight	He et al., 2013	Funneliformis mosseae	single	Solanum lycopersicum	C3	Dicot	Solanaceae	Annual plants	Forb/Herb	Green house	7.1dS/m	moderate	40 days	short	sandy soil	6	0.2073	0.0004
327	29	Root dry weight	He et al., 2013	Funneliformis mosseae	single	Solanum lycopersicum	C3	Dicot	Solanaceae	Annual plants	Forb/Herb	Green house	4.2dS/m	moderate	40 days	short	sandy soil	6	0.3205	0.0007
328	29	Root dry weight	He et al., 2013	Funneliformis mosseae	single	Solanum lycopersicum	C3	Dicot	Solanaceae	Annual plants	Forb/Herb	Green house	7.1dS/m	moderate	40 days	short	sandy soil	6	0.4769	0.0007
329	29	Total dry weight	He et al., 2013	Funneliformis mosseae	single	Solanum lycopersicum	C3	Dicot	Solanaceae	Annual plants	Forb/Herb	Green house	4.2dS/m	moderate	40 days	short	sandy soil	6	0.2001	0.0004
330	29	Total dry weight	He et al., 2013	Funneliformis mosseae	single	Solanum lycopersicum	C3	Dicot	Solanaceae	Annual plants	Forb/Herb	Green house	7.1dS/m	moderate	40 days	short	sandy soil	6	0.2336	0.0004
331	29	Na uptake	He et al., 2013	Funneliformis mosseae	single	Solanum lycopersicum	C3	Dicot	Solanaceae	Annual plants	Forb/Herb	Green house	4.2dS/m	moderate	40 days	short	sandy soil	6	-0.2687	0.0009
332	29	Na uptake	He et al., 2013	Funneliformis mosseae	single	Solanum lycopersicum	C3	Dicot	Solanaceae	Annual plants	Forb/Herb	Green house	7.1dS/m	moderate	40 days	short	sandy soil	6	-0.0805	0.0003
333	30	Shoot dry weight	Huang et al., 2013	Claroideoglomus etunicatum	single	Solanum lycopersicum	C3	Dicot	Solanaceae	Annual plants	Forb/Herb	Green house	5.91 dS/m	moderate	6 weeks	short	Sandy soil	3	0.085	0
334	30	Shoot dry weight	Huang et al., 2013	Funneliformis mosseae	single	Solanum lycopersicum	C3	Dicot	Solanaceae	Annual plants	Forb/Herb	Green house	5.91 dS/m	moderate	6 weeks	short	Sandy soil	3	0.1359	0
335	30	Shoot dry weight	Huang et al., 2013	C. etunicatum and F. mosseae	mix	Solanum lycopersicum	C3	Dicot	Solanaceae	Annual plants	Forb/Herb	Green house	5.91 dS/m	moderate	6 weeks	short	Sandy soil	3	0.0396	0
336	30	Shoot dry weight	Huang et al., 2013	Claroideoglomus etunicatum	single	Solanum lycopersicum	C3	Dicot	Solanaceae	Annual plants	Forb/Herb	Green house	5.91 dS/m	moderate	6 weeks	short	Sandy soil	3	0.0636	0
337	30	Shoot dry weight	Huang et al., 2013	Funneliformis mosseae	single	Solanum lycopersicum	C3	Dicot	Solanaceae	Annual plants	Forb/Herb	Green house	5.91 dS/m	moderate	6 weeks	short	Sandy soil	3	0.0671	0.0044
338	30	Shoot dry weight	Huang et al., 2013	C. etunicatum and F. mosseae	mix	Solanum lycopersicum	C3	Dicot	Solanaceae	Annual plants	Forb/Herb	Green house	5.91 dS/m	moderate	6 weeks	short	Sandy soil	3	0.0705	0
339	30	Root dry weight	Huang et al., 2013	Claroideoglomus etunicatum	single	Solanum lycopersicum	C3	Dicot	Solanaceae	Annual plants	Forb/Herb	Green house	5.91 dS/m	moderate	6 weeks	short	Sandy soil	3	0.3729	0
340	30	Root dry weight	Huang et al., 2013	Funneliformis mosseae	single	Solanum lycopersicum	C3	Dicot	Solanaceae	Annual plants	Forb/Herb	Green house	5.91 dS/m	moderate	6 weeks	short	Sandy soil	3	0.3615	0
341	30	Root dry weight	Huang et al., 2013	C. etunicatum and F. mosseae	mix	Solanum lycopersicum	C3	Dicot	Solanaceae	Annual plants	Forb/Herb	Green house	5.91 dS/m	moderate	6 weeks	short	Sandy soil	3	0.017	0
342	30	Root dry weight	Huang et al., 2013	Claroideoglomus etunicatum	single	Solanum lycopersicum	C3	Dicot	Solanaceae	Annual plants	Forb/Herb	Green house	5.91 dS/m	moderate	6 weeks	short	Sandy soil	3	0.2322	0
343	30	Root dry weight	Huang et al., 2013	Funneliformis mosseae	single	Solanum lycopersicum	C3	Dicot	Solanaceae	Annual plants	Forb/Herb	Green house	5.91 dS/m	moderate	6 weeks	short	Sandy soil	3	0.2377	0
344	30	Root dry weight	Huang et al., 2013	C. etunicatum and F. mosseae	mix	Solanum lycopersicum	C3	Dicot	Solanaceae	Annual plants	Forb/Herb	Green house	5.91 dS/m	moderate	6 weeks	short	Sandy soil	3	0.1589	0
345	31	Shoot dry weight	Jahromi et al., 2008	Rhizophagus irregularis	single	Zea mays	C4	Monocot	Poaceae	Grass	Grass	Green house	5 dS/m	moderate	60 days	intermediate	Loamy soil	6	0.2077	0.016
346	31	Shoot dry weight	Jahromi et al., 2008	Rhizophagus irregularis	single	Zea mays	C4	Monocot	Poaceae	Grass	Grass	Green house	9.8 dS/m	high	60 days	intermediate	Loamy soil	6	0.1656	0.0012
347	31	Proline accumulation	Jahromi et al., 2008	Rhizophagus irregularis	single	Zea mays	C4	Monocot	Poaceae	Grass	Grass	Green house	5 dS/m	moderate	60 days	intermediate	Loamy soil	6	-1.787	0.0019
348	31	Proline accumulation	Jahromi et al., 2008	Rhizophagus irregularis	single	Zea mays	C4	Monocot	Poaceae	Grass	Grass	Green house	9.8 dS/m	high	60 days	intermediate	Silty soil	6	-0.089	0.008
349	32	Total dry weight	Jalaluddin, 1993	Rhizophagus irregularis	single	Gossypium sp.	C3	Dicot	Malvaceae	Grass	Grass	Green house	7.1 dS/m	moderate	20 days	short	Silty soil	6	-0.1542	0.0502
350	32	Total dry weight	Jalaluddin, 1993	Rhizophagus irregularis	single	Sorghum sp.	C4	Monocot	Poaceae	Grass	Grass	Green house	7.1 dS/m	moderate	20 days	short	Silty soil	6	0.0476	0.0189
351	32	Total dry weight	Jalaluddin, 1993	Rhizophagus irregularis	single	Zea mays	C4	Monocot	Poaceae	Grass	Grass	Green house	7.1 dS/m	moderate	20 days	short	Silty soil	6	1.5835	0.2758
352	32	Total dry weight	Jalaluddin, 1993	Rhizophagus irregularis	single	Pennisetum sp.	C4	Monocot	Poaceae	Grass	Grass	Green house	7.1 dS/m	moderate	20 days	short	Silty soil	6	0.091	0.0378
353	33	Shoot dry weight	Kadian et al., 2013a	Funneliformis mosseae	single	Cyamopsis tetragonoloba	C4	Dicot	Fabaceae	Annual plants	Herb	Green house	4 dS/m	low	80 days	intermediate	sandy soil	5	0.7876	0
354	33	Shoot dry weight	Kadian et al., 2013a	Funneliformis mosseae	single	Cyamopsis tetragonoloba	C4	Dicot	Fabaceae	Annual plants	Herb	Green house	8 dS/m	moderate	80 days	intermediate	sandy soil	5	0.9113	0
355	33	Shoot dry weight	Kadian et al., 2013a	Funneliformis mosseae	single	Cyamopsis tetragonoloba	C4	Dicot	Fabaceae	Annual plants	Herb	Green house	12 dS/m	high	80 days	intermediate	sandy soil	5	0.6292	0.0002
356	33	Root dry weight	Kadian et al., 2013a	Funneliformis mosseae	single	Cyamopsis tetragonoloba	C4	Dicot	Fabaceae	Annual plants	Herb	Green house	4 dS/m	low	80 days	intermediate	sandy soil	5	2.1102	0.0001
357	33	Root dry weight	Kadian et al., 2013a	Funneliformis mosseae	single	Cyamopsis tetragonoloba	C4	Dicot	Fabaceae	Annual plants	Herb	Green house	8 dS/m	moderate	80 days	intermediate	sandy soil	5	1.3863	0.0002
358	33	Root dry weight	Kadian et al., 2013a	Funneliformis mosseae	single	Cyamopsis tetragonoloba	C4	Dicot	Fabaceae	Annual plants	Herb	Green house	12 dS/m	high	80 days	intermediate	sandy soil	5	1.0296	0.0001
359	33	Total dry weight	Kadian et al., 2013a	Funneliformis mosseae	single	Cyamopsis tetragonoloba	C4	Dicot	Fabaceae	Annual plants	Herb	Green house	4 dS/m	low	80 days	intermediate	sandy soil	5	1.8718	0
360	33	Total dry weight	Kadian et al., 2013a	Funneliformis mosseae	single	Cyamopsis tetragonoloba	C4	Dicot	Fabaceae	Annual plants	Herb	Green house	8 dS/m	moderate	80 days	intermediate	sandy soil	5	1.76	0.0001
361	33	Total dry weight	Kadian et al., 2013a	Funneliformis mosseae	single	Cyamopsis tetragonoloba	C4	Dicot	Fabaceae	Annual plants	Herb	Green house	12 dS/m	high	80 days	intermediate	sandy soil	5	1.3737	0.0002
362	33	N uptake	Kadian et al., 2013a	Funneliformis mosseae	single	Cyamopsis tetragonoloba	C4	Dicot	Fabaceae	Annual plants	Herb	Green house	4 dS/m	low	80 days	intermediate	sandy soil	5	1.2591	0.0012
363	33	N uptake	Kadian et al., 2013a	Funneliformis mosseae	single	Cyamopsis tetragonoloba	C4	Dicot	Fabaceae	Annual plants	Herb	Green house	8 dS/m	moderate	80 days	intermediate	sandy soil	5	1.0058	0.0047
364	33	N uptake	Kadian et al., 2013a	Funneliformis mosseae	single	Cyamopsis tetragonoloba	C4	Dicot	Fabaceae	Annual plants	Herb	Green house	12 dS/m	high	80 days	intermediate	sandy soil	5	1.7169	0.0082
365	33	P uptake	Kadian et al., 2013a	Funneliformis mosseae	single	Cyamopsis tetragonoloba	C4	Dicot	Fabaceae	Annual plants	Herb	Green house	4 dS/m	low	80 days	intermediate	sandy soil	5	0.9588	0.0015
366	33	P uptake	Kadian et al., 2013a	Funneliformis mosseae	single	Cyamopsis tetragonoloba	C4	Dicot	Fabaceae	Annual plants	Herb	Green house	8 dS/m	moderate	80 days	intermediate	sandy soil	5	1.174	0.0039
367	33	P uptake	Kadian et al., 2013a	Funneliformis mosseae	single	Cyamopsis tetragonoloba	C4	Dicot	Fabaceae	Annual plants	Herb	Green house	12 dS/m	high	80 days	intermediate	sandy soil	5	1.4288	0.0064
368	33	K uptake	Kadian et al., 2013a	Funneliformis mosseae	single	Cyamopsis tetragonoloba	C4	Dicot	Fabaceae	Annual plants	Herb	Green house	4 dS/m	low	80 days	intermediate	sandy soil	5	0.8491	0.0005
369	33	K uptake	Kadian et al., 2013a	Funneliformis mosseae	single	Cyamopsis tetragonoloba	C4	Dicot	Fabaceae	Annual plants	Herb	Green house	8 dS/m	moderate	80 days	intermediate	sandy soil	5	0.8479	0.0003
370	33	K uptake	Kadian et al., 2013a	Funneliformis mosseae	single	Cyamopsis tetragonoloba	C4	Dicot	Fabaceae	Annual plants	Herb	Green house	12 dS/m	high	80 days	intermediate	sandy soil	5	0.4916	0.0007
371	33	Na uptake	Kadian et al., 2013a	Funneliformis mosseae	single	Cyamopsis tetragonoloba	C4	Dicot	Fabaceae	Annual plants	Herb	Green house	4 dS/m	low	80 days	intermediate	sandy soil	5	-0.2348	0.0003
372	33	Na uptake	Kadian et al., 2013a	Funneliformis mosseae	single	Cyamopsis tetragonoloba	C4	Dicot	Fabaceae	Annual plants	Herb	Green house	8 dS/m	moderate	80 days	intermediate	sandy soil	5	-0.2563	0.0002
373	33	Na uptake	Kadian et al., 2013a	Funneliformis mosseae	single	Cyamopsis tetragonoloba	C4	Dicot	Fabaceae	Annual plants	Herb	Green house	12 dS/m	high	80 days	intermediate	sandy soil	5	-0.1196	0.0002
374	34	Shoot dry weight	Kadian et al., 2013b	Funneliformis mosseae	single	Cicer arietinum	C3	Dicot	Fabaceae	Annual plants	Forb/Herb	Green house	4 dS/m	low	100 days	intermediate	sandy soil	5	0.3062	0.005
375	34	Shoot dry weight	Kadian et al., 2013b	Funneliformis mosseae	single	Cicer arietinum	C3	Dicot	Fabaceae	Annual plants	Forb/Herb	Green house	8 dS/m	moderate	100 days	intermediate	sandy soil	5	0.6268	0.0223
376	34	Shoot dry weight	Kadian et al., 2013b	Funneliformis mosseae	single	Cicer arietinum	C3	Dicot	Fabaceae	Annual plants	Forb/Herb	Green house	12 dS/m	high	100 days	intermediate	sandy soil	5	0.7566	0.0328
377	34	Root dry weight	Kadian et al., 2013b	Funneliformis mosseae	single	Cicer arietinum	C3	Dicot	Fabaceae	Annual plants	Forb/Herb	Green house	4 dS/m	low	100 days	intermediate	sandy soil	5	2.0491	0.0057
378	34	Root dry weight	Kadian et al., 2013b	Funneliformis mosseae	single	Cicer arietinum	C3	Dicot	Fabaceae	Annual plants	Forb/Herb	Green house	8 dS/m	moderate	100 days	intermediate	sandy soil	5	1.6749	0.0025
379	34	Root dry weight	Kadian et al., 2013b	Funneliformis mosseae	single	Cicer arietinum	C3	Dicot	Fabaceae	Annual plants	Forb/Herb	Green house	12 dS/m	high	100 days	intermediate	sandy soil	5	1.9149	0.0522
380	34	Total dry weight	Kadian et al., 2013b	Funneliformis mosseae	single	Cicer arietinum	C3	Dicot	Fabaceae	Annual plants	Forb/Herb	Green house	4 dS/m	low	100 days	intermediate	sandy soil	5	1.3536	0.005
381	34	Total dry weight	Kadian et al., 2013b	Funneliformis mosseae	single	Cicer arietinum	C3	Dicot	Fabaceae	Annual plants	Forb/Herb	Green house	8 dS/m	moderate	100 days	intermediate	sandy soil	5	2.5434	0.0186
382	34	Total dry weight	Kadian et al., 2013b	Funneliformis mosseae	single	Cicer arietinum	C3	Dicot	Fabaceae	Annual plants	Forb/Herb	Green house	12 dS/m	high	100 days	intermediate	sandy soil	5	3.6925	0.0341
383	34	N uptake	Kadian et al., 2013b	Funneliformis mosseae	single	Cicer arietinum	C3	Dicot	Fabaceae	Annual plants	Forb/Herb	Green house	4 dS/m	low	100 days	intermediate	sandy soil	5	1.9793	0.0022
384	34	N uptake	Kadian et al., 2013b	Funneliformis mosseae	single	Cicer arietinum	C3	Dicot	Fabaceae	Annual plants	Forb/Herb	Green house	8 dS/m	moderate	100 days	intermediate	sandy soil	5	1.857	0.0166
385	34	N uptake	Kadian et al., 2013b	Funneliformis mosseae	single	Cicer arietinum	C3	Dicot	Fabaceae	Annual plants	Forb/Herb	Green house	12 dS/m	high	100 days	intermediate	sandy soil	5	1.7992	0.0495
386	34	P uptake	Kadian et al., 2013b	Funneliformis mosseae	single	Cicer arietinum	C3	Dicot	Fabaceae	Annual plants	Forb/Herb	Green house	4 dS/m	low	100 days	intermediate	sandy soil	5	0.6932	0.0018
387	34	P uptake	Kadian et al., 2013b	Funneliformis mosseae	single	Cicer arietinum	C3	Dicot	Fabaceae	Annual plants	Forb/Herb	Green house	8 dS/m	moderate	100 days	intermediate	sandy soil	5	0.5191	0.0027
388	34	P uptake	Kadian et al., 2013b	Funneliformis mosseae	single	Cicer arietinum	C3	Dicot	Fabaceae	Annual plants	Forb/Herb	Green house	12 dS/m	high	100 days	intermediate	sandy soil	5	0.5221	0.0018
389	34	P uptake	Kadian et al., 2013b	Funneliformis mosseae	single	Cicer arietinum	C3	Dicot	Fabaceae	Annual plants	Forb/Herb	Green house	4 dS/m	low	100 days	intermediate	sandy soil	5	0.436	0.09
390	34	P uptake	Kadian et al., 2013b	Funneliformis mosseae	single	Cicer arietinum	C3	Dicot	Fabaceae	Annual plants	Forb/Herb	Green house	8 dS/m	moderate	100 days	intermediate	sandy soil	5	0.4626	0.0027
391	34	P uptake	Kadian et al., 2013b	Funneliformis mosseae	single	Cicer arietinum	C3	Dicot	Fabaceae	Annual plants	Forb/Herb	Green house	12 dS/m	high	100 days	intermediate	sandy soil	5	0.452	0.0038
392	34	K uptake	Kadian et al., 2013b	Funneliformis mosseae	single	Cicer arietinum	C3	Dicot	Fabaceae	Annual plants	Forb/Herb	Green house	4 dS/m	low	100 days	intermediate	sandy soil	5	0.2993	0.0019
393	34	K uptake	Kadian et al., 2013b	Funneliformis mosseae	single	Cicer arietinum	C3	Dicot	Fabaceae	Annual plants	Forb/Herb	Green house	8 dS/m	moderate	100 days	intermediate	sandy soil	5	0.2275	0.0023
394	34	K uptake	Kadian et al., 2013b	Funneliformis mosseae	single	Cicer arietinum	C3	Dicot	Fabaceae	Annual plants	Forb/Herb	Green house	12 dS/m	high	100 days	intermediate	sandy soil	5	0.1896	0.0027
395	34	Na uptake	Kadian et al., 2013b	Funneliformis mosseae	single	Cicer arietinum	C3	Dicot	Fabaceae	Annual plants	Forb/Herb	Green house	4 dS/m	low	100 days	intermediate	sandy soil	5	0.3192	0.0348
396	34	Na uptake	Kadian et al., 2013b	Funneliformis mosseae	single	Cicer arietinum	C3	Dicot	Fabaceae	Annual plants	Forb/Herb	Green house	8 dS/m	moderate	100 days	intermediate	sandy soil	5	0.4756	0.0137
397	34	Na uptake	Kadian et al., 2013b	Funneliformis mosseae	single	Cicer arietinum	C3	Dicot	Fabaceae	Annual plants	Forb/Herb	Green house	12 dS/m	high	100 days	intermediate	sandy soil	5	0.8595	0.0505
398	35	Total dry weight	Kashyap et al. 2005	Glomus sp.	mix	Mentha arvensis	C3	Dicot	Lamiaceae	Perennial plants	Herb	Field condition	4.6 dS/m	moderate	3 months	long	sandy soil	20	0.1967	0.0014
399	36	Total dry weight	Kashyap et al. 2006	Glomus sp.	mix	Morus alba	C3	Dicot	Moraceae	Woody	Tree	Field condition	4.6 dS/m	moderate	4 months	long	sandy soil	20	0.076	0.0006
400	36	Total dry weight	Kashyap et al. 2006	Glomus sp.	mix	Morus alba	C3	Dicot	Moraceae	Woody	Tree	Field condition	5.6 dS/m	moderate	4 months	long	sandy soil	20	0.0901	0.0001
401	36	Total dry weight	Kashyap et al. 2006	Glomus sp.	mix	Morus alba	C3	Dicot	Moraceae	Woody	Tree	Field condition	6.3 dS/m	moderate	4 months	long	sandy soil	20	0.2251	0.0012
402	36	Total dry weight	Kashyap et al. 2006	Glomus sp.	mix	Morus alba	C3	Dicot	Moraceae	Woody	Tree	Field condition	6.8 dS/m	moderate	4 months	long	sandy soil	20	0.157	0.0009
403	37	Shoot dry weight	Kohler et al., 2010	Funneliformis mosseae	single	Lactuca sativa	C3	Dicot	Asteraceae	Annual plants	Forb/Herb	Green house	5.6 dS/m	moderate	5 weeks	intermediate	sandy soil	5	0.365	0.0008
404	37	Shoot dry weight	Kohler et al., 2010	Funneliformis mosseae	single	Lactuca sativa	C3	Dicot	Asteraceae	Annual plants	Forb/Herb	Green house	6.8 dS/m	moderate	5 weeks	intermediate	sandy soil	5	0.2351	0.0009
405	37	Root dry weight	Kohler et al., 2010	Funneliformis mosseae	single	Lactuca sativa	C3	Dicot	Asteraceae	Annual plants	Forb/Herb	Green house	5.6 dS/m	moderate	5 weeks	intermediate	sandy soil	5	0.619	0.002
406	37	Root dry weight	Kohler et al., 2010	Funneliformis mosseae	single	Lactuca sativa	C3	Dicot	Asteraceae	Annual plants	Forb/Herb	Green house	6.8 dS/m	moderate	5 weeks	intermediate	sandy soil	5	0.5486	0.0035
407	37	Total dry weight	Kohler et al., 2010	Funneliformis mosseae	single	Lactuca sativa	C3	Dicot	Asteraceae	Annual plants	Forb/Herb	Green house	5.6 dS/m	moderate	5 weeks	intermediate	sandy soil	5	0.457	0.0012
408	37	Total dry weight	Kohler et al., 2010	Funneliformis mosseae	single	Lactuca sativa	C3	Dicot	Asteraceae	Annual plants	Forb/Herb	Green house	6.8 dS/m	moderate	5 weeks	intermediate	sandy soil	5	0.3193	0.0015
409	38	Proline accumulation	Kumar et al., 2010	Glomus sp.	mix	Jatropha curcas	C4	Dicot	Euphorbiaceae	Woody	Shrub/tree	Green house	4.6 dS/m	moderate	60 days	intermediate	Loamy soil	4	0.0171	0.0001
410	38	Proline accumulation	Kumar et al., 2010	Glomus sp.	mix	Jatropha curcas	C4	Dicot	Euphorbiaceae	Woody	Shrub/tree	Green house	5.6 dS/m	moderate	60 days	intermediate	Loamy soil	4	0.1084	0.0001
411	38	Proline accumulation	Kumar et al., 2010	Glomus sp.	mix	Jatropha curcas	C4	Dicot	Euphorbiaceae	Woody	Shrub/tree	Green house	6.3 dS/m	moderate	60 days	intermediate	Loamy soil	4	0.13	0
412	38	Proline accumulation	Kumar et al., 2010	Glomus sp.	mix	Jatropha curcas	C4	Dicot	Euphorbiaceae	Woody	Shrub/tree	Green house	6.8 dS/m	moderate	60 days	intermediate	Loamy soil	4	0.1335	0
413	38	Proline accumulation	Kumar et al., 2010	Glomus sp.	mix	Jatropha curcas	C4	Dicot	Euphorbiaceae	Woody	Shrub/tree	Green house	7.2 dS/m	moderate	60 days	intermediate	Loamy soil	4	0.1622	0.0001
414	39	Shoot dry weight	Li et al., 2012	Funneliformis mosseae	single	Suaeda salsa	C3	Dicot	Amaranthaceae	Woody	Subshrub	Green house	39.2 dS/m	high	95 days	intermediate	sandy soil	5	0.3867	0.0069
415	39	Root dry weight	Li et al., 2012	Funneliformis mosseae	single	Suaeda salsa	C3	Dicot	Amaranthaceae	Woody	Subshrub	Green house	39.2 dS/m	high	95 days	intermediate	sandy soil	5	0.3577	0.0217
416	39	Total dry weight	Li et al., 2012	Funneliformis mosseae	single	Suaeda salsa	C3	Dicot	Amaranthaceae	Woody	Subshrub	Green house	39.2 dS/m	high	95 days	intermediate	sandy soil	5	0.365	0.007
417	40	Shoot dry weight	McHugh and Dighton, 2004	Glomus sp.	mix	Spartina alterniflora	C4	Monocot	Poaceae	Grass	Grass	Green house	4 dS/m	low	78 days	intermediate	sandy soil	2	0.1056	0.0032
418	40	Shoot dry weight	McHugh and Dighton, 2004	Glomus sp.	mix	Spartina cynosuroides	C4	Monocot	Poaceae	Grass	Grass	Green house	4 dS/m	low	78 days	intermediate	sandy soil	2	0.0431	0.0022
419	40	Root dry weight	McHugh and Dighton, 2004	Glomus sp.	mix	Spartina alterniflora	C4	Monocot	Poaceae	Grass	Grass	Green house	4 dS/m	low	78 days	intermediate	sandy soil	2	0.14	0.0047
420	40	Root dry weight	McHugh and Dighton, 2004	Glomus sp.	mix	Spartina cynosuroides	C4	Monocot	Poaceae	Grass	Grass	Green house	4 dS/m	low	78 days	intermediate	sandy soil	2	0.1855	0.0042
421	40	Total dry weight	McHugh and Dighton, 2004	Glomus sp.	mix	Spartina alterniflora	C4	Monocot	Poaceae	Grass	Grass	Green house	4 dS/m	low	78 days	intermediate	sandy soil	2	-0.4364	0.0072
422	40	Total dry weight	McHugh and Dighton, 2004	Glomus sp.	mix	Spartina cynosuroides	C4	Monocot	Poaceae	Grass	Grass	Green house	4 dS/m	low	78 days	intermediate	sandy soil	2	0.1066	0.003
423	40	P uptake	McHugh and Dighton, 2004	Glomus sp.	mix	Spartina alterniflora	C4	Monocot	Poaceae	Grass	Grass	Green house	4 dS/m	low	78 days	intermediate	sandy soil	2	0.1267	0.0186
424	40	P uptake	McHugh and Dighton, 2004	Glomus sp.	mix	Spartina cynosuroides	C4	Monocot	Poaceae	Grass	Grass	Green house	4 dS/m	low	78 days	intermediate	sandy soil	2	0.1304	0.0256
425	40	P uptake	McHugh and Dighton, 2004	Glomus sp.	mix	Spartina alterniflora	C4	Monocot	Poaceae	Grass	Grass	Green house	4 dS/m	low	78 days	intermediate	sandy soil	2	0.2042	0.0268
426	40	P uptake	McHugh and Dighton, 2004	Glomus sp.	mix	Spartina cynosuroides	C4	Monocot	Poaceae	Grass	Grass	Green house	4 dS/m	low	78 days	intermediate	sandy soil	2	0.158	0.0143
427	41	N uptake	Muok and Ishii, 2006	Gigaspora margarita	single	Sclerocarya birrea	C4	Dicot	Anacardiaceae	Woody	Tree	Green house	4.9 dS/m	moderate	79 days	intermediate	vermiculite	3	0.018	0.0008
428	41	N uptake	Muok and Ishii, 2006	Gigaspora margarita	single	Sclerocarya birrea	C4	Dicot	Anacardiaceae	Woody	Tree	Green house	7.1 dS/m	moderate	79 days	intermediate	vermiculite	3	0.2048	0.0009
429	41	P uptake	Muok and Ishii, 2006	Gigaspora margarita	single	Sclerocarya birrea	C4	Dicot	Anacardiaceae	Woody	Tree	Green house	4.9 dS/m	moderate	79 days	intermediate	vermiculite	3	0.2683	0.0271
430	41	P uptake	Muok and Ishii, 2006	Gigaspora margarita	single	Sclerocarya birrea	C4	Dicot	Anacardiaceae	Woody	Tree	Green house	7.1 dS/m	moderate	79 days	intermediate	vermiculite	3	0.5306	0.0035
431	41	K uptake	Muok and Ishii, 2006	Gigaspora margarita	single	Sclerocarya birrea	C4	Dicot	Anacardiaceae	Woody	Tree	Green house	4.9 dS/m	moderate	79 days	intermediate	vermiculite	3	0.3466	0.0468
432	41	K uptake	Muok and Ishii, 2006	Gigaspora margarita	single	Sclerocarya birrea	C4	Dicot	Anacardiaceae	Woody	Tree	Green house	7.1 dS/m	moderate	79 days	intermediate	vermiculite	3	0.11	0.013
433	42	P uptake	Navarro et al., 2012	Rhizophagus irregularis	single	Dianthus caryophyllus	C3	Dicot	Caryophyllaceae	Perennial plants	Herb	Green house	6 dS/m	moderate	2 months	intermediate	sandy soil	6	0.0191	0.0019
434	42	K uptake	Navarro et al., 2012	Rhizophagus irregularis	single	Dianthus caryophyllus	C3	Dicot	Caryophyllaceae	Perennial plants	Herb	Green house	6 dS/m	moderate	2 months	intermediate	sandy soil	6	0.0231	0.0027
435	42	Na uptake	Navarro et al., 2012	Rhizophagus irregularis	single	Dianthus caryophyllus	C3	Dicot	Caryophyllaceae	Perennial plants	Herb	Green house	6 dS/m	moderate	2 months	intermediate	sandy soil	6	-0.0291	0.0018
436	43	Shoot dry weight	Navarro et al., 2013	Rhizophagus irregularis and F. mosseae	mix	Citrus reshni	C4	Dicot	Rutaceae	Woody	Tree	Green house	5 dS/m	moderate	45 days	intermediate	sandy soil	8	0.6669	0.0033
437	43	Shoot dry weight	Navarro et al., 2013	Rhizophagus irregularis and F. mosseae	mix	Citrus macrophylla	C4	Dicot	Rutaceae	Woody	Tree	Green house	5 dS/m	moderate	45 days	intermediate	sandy soil	8	0.4699	0.0034
438	43	Root dry weight	Navarro et al., 2013	Rhizophagus irregularis and F. mosseae	mix	Citrus reshni	C4	Dicot	Rutaceae	Woody	Tree	Green house	5 dS/m	moderate	45 days	intermediate	sandy soil	8	0.4873	0.0154
439	43	Root dry weight	Navarro et al., 2013	Rhizophagus irregularis and F. mosseae	mix	Citrus macrophylla	C4	Dicot	Rutaceae	Woody	Tree	Green house	5 dS/m	moderate	45 days	intermediate	sandy soil	8	0.698	0.0051
440	43	Total dry weight	Navarro et al., 2013	Rhizophagus irregularis and F. mosseae	mix	Citrus reshni	C4	Dicot	Rutaceae	Woody	Tree	Green house	5 dS/m	moderate	45 days	intermediate	sandy soil	8	0.6215	0.0056
441	43	Total dry weight	Navarro et al., 2013	Rhizophagus irregularis and F. mosseae	mix	Citrus macrophylla	C4	Dicot	Rutaceae	Woody	Tree	Green house	5 dS/m	moderate	45 days	intermediate	sandy soil	8	0.5425	0.0038
442	43	P uptake	Navarro et al., 2013	Rhizophagus irregularis and F. mosseae	mix	Citrus reshni	C4	Dicot	Rutaceae	Woody	Tree	Green house	5 dS/m	moderate	45 days	intermediate	sandy soil	8	1.8577	0.0009
443	43	P uptake	Navarro et al., 2013	Rhizophagus irregularis and F. mosseae	mix	Citrus macrophylla	C4	Dicot	Rutaceae	Woody	Tree	Green house	5 dS/m	moderate	45 days	intermediate	sandy soil	8	0.9732	0.0002
444	43	K uptake	Navarro et al., 2013	Rhizophagus irregularis and F. mosseae	mix	Citrus reshni	C4	Dicot	Rutaceae	Woody	Tree	Green house	5 dS/m	moderate	45 days	intermediate	sandy soil	8	-0.2861	0.0009
445	43	K uptake	Navarro et al., 2013	Rhizophagus irregularis and F. mosseae	mix	Citrus macrophylla	C4	Dicot	Rutaceae	Woody	Tree	Green house	5 dS/m	moderate	45 days	intermediate	sandy soil	8	0.1006	0.0022
446	43	Na uptake	Navarro et al., 2013	Rhizophagus irregularis and F. mosseae	mix	Citrus reshni	C4	Dicot	Rutaceae	Woody	Tree	Green house	5 dS/m	moderate	45 days	intermediate	sandy soil	8	-0.1689	0.0011
447	43	Na uptake	Navarro et al., 2013	Rhizophagus irregularis and F. mosseae	mix	Citrus macrophylla	C4	Dicot	Rutaceae	Woody	Tree	Green house	5 dS/m	moderate	45 days	intermediate	sandy soil	8	0.7402	0.0028
448	44	Root dry weight	Patel and Saraf, 2013	Rhizophagus irregularis	single	Jatropha curcas	C4	Dicot	Euphorbiaceae	Woody	Shrub/tree	Green house	5.91 dS/m	moderate	6 months	long	sandy soil	5	-0.0392	0.0241
449	44	N uptake	Patel and Saraf, 2013	Rhizophagus irregularis	single	Jatropha curcas	C4	Dicot	Euphorbiaceae	Woody	Shrub/tree	Green house	5.91 dS/m	moderate	12 months	long	sandy soil	5	0.1905	0.0268
450	44	P uptake	Patel and Saraf, 2013	Rhizophagus irregularis	single	Jatropha curcas	C4	Dicot	Euphorbiaceae	Woody	Shrub/tree	Green house	5.91 dS/m	moderate	12 months	long	sandy soil	5	0.4866	0.0037
451	44	K uptake	Patel and Saraf, 2013	Rhizophagus irregularis	single	Jatropha curcas	C4	Dicot	Euphorbiaceae	Woody	Shrub/tree	Green house	5.91 dS/m	moderate	12 months	long	sandy soil	5	0.1996	0.0065
452	44	Na uptake	Patel and Saraf, 2013	Rhizophagus irregularis	single	Jatropha curcas	C4	Dicot	Euphorbiaceae	Woody	Shrub/tree	Green house	5.91 dS/m	moderate	12 months	long	sandy soil	5	0.049	0.005
453	44	Proline accumulation	Patel and Saraf, 2013	Rhizophagus irregularis	single	Jatropha curcas	C4	Dicot	Euphorbiaceae	Woody	Shrub/tree	Green house	5.91 dS/m	moderate	6 months	long	sandy soil	5	0.5434	0.0134
454	44	Proline accumulation	Patel and Saraf, 2013	Rhizophagus irregularis	single	Jatropha curcas	C4	Dicot	Euphorbiaceae	Woody	Shrub/tree	Green house	5.91 dS/m	moderate	12 months	long	sandy soil	5	0.6021	0.0117
455	45	Shoot dry weight	Peng et al., 2011	Rhizophagus irregularis	single	Astragalus sinicus	C3	Dicot	Fabaceae	Annual plants	Herb	Green house	4.6 dS/m	moderate	7 weeks	intermediate	sandy soil	3	1.4973	0.1086
456	45	Root dry weight	Peng et al., 2011	Rhizophagus irregularis	single	Astragalus sinicus	C3	Dicot	Fabaceae	Annual plants	Herb	Green house	4.6 dS/m	moderate	7 weeks	intermediate	sandy soil	3	1.8025	0.0859
457	45	Total dry weight	Peng et al., 2011	Rhizophagus irregularis	single	Astragalus sinicus	C3	Dicot	Fabaceae	Annual plants	Herb	Green house	4.6 dS/m	moderate	7 weeks	intermediate	sandy soil	3	2.2214	0.0974
458	46	Na uptake	Qun et al., 2010	Funneliformis mosseae	single	Solanum lycopersicum	C3	Dicot	Solanaceae	Annual plants	Forb/Herb	Green house	4.2 dS/m	moderate	100 days	long	Organized soil mixture	6	-0.3321	0.001
459	46	Na uptake	Qun et al., 2010	Funneliformis mosseae	single	Solanum lycopersicum	C3	Dicot	Solanaceae	Annual plants	Forb/Herb	Green house	7.1 dS/m	moderate	100 days	long	Organized soil mixture	6	-0.0755	0.0003
460	46	Proline accumulation	Qun et al., 2010	Funneliformis mosseae	single	Solanum lycopersicum	C3	Dicot	Solanaceae	Annual plants	Forb/Herb	Green house	4.2 dS/m	moderate	40 days	short	Organized soil mixture	6	-0.2032	0.0016
461	46	Proline accumulation	Qun et al., 2010	Funneliformis mosseae	single	Solanum lycopersicum	C3	Dicot	Solanaceae	Annual plants	Forb/Herb	Green house	7.1 dS/m	moderate	40 days	short	Organized soil mixture	6	-0.3975	0.0058
462	47	Total dry weight	Sannazarro et al., 2006	Rhizophagus irregularis	single	Lotus glaber	C3	Dicot	Fabaceae	Perennial plants	Forb/herb	Green house	19.6 dS/m	high	2 months	short	vermiculite	5	0.3748	0.006
463	47	K uptake	Sannazarro et al., 2006	Rhizophagus irregularis	single	Lotus glaber	C3	Dicot	Fabaceae	Perennial plants	Forb/herb	Green house	19.6 dS/m	high	4 weeks	short	vermiculite	5	0.093	0.0314
464	47	Na uptake	Sannazarro et al., 2006	Rhizophagus irregularis	single	Lotus glaber	C3	Dicot	Fabaceae	Perennial plants	Forb/herb	Green house	19.6 dS/m	high	4 weeks	short	vermiculite	5	-0.4052	0.0109
465	48	Proline accumulation	Sannazarro et al., 2007	Rhizophagus irregularis	single	Lotus glaber	C3	Dicot	Fabaceae	Perennial plants	Forb/herb	Green house	19.6 dS/m	high	4 weeks	short	vermiculite	5	-0.0485	0.0001
466	48	Proline accumulation	Sannazarro et al., 2007	Rhizophagus irregularis	single	Lotus glaber	C3	Dicot	Fabaceae	Perennial plants	Forb/herb	Green house	19.6 dS/m	high	4 weeks	short	vermiculite	5	0.1275	0.0003
467	48	Proline accumulation	Sannazarro et al., 2007	Rhizophagus irregularis	single	Lotus glaber	C3	Dicot	Fabaceae	Perennial plants	Forb/herb	Green house	19.6 dS/m	high	4 weeks	short	vermiculite	5	-0.0152	0.0086
468	48	Proline accumulation	Sannazarro et al., 2007	Rhizophagus irregularis	single	Lotus glaber	C3	Dicot	Fabaceae	Perennial plants	Forb/herb	Green house	19.6 dS/m	high	4 weeks	short	vermiculite	5	-0.0255	0.0117
469	49	Shoot dry weight	Scambto et al., 2011	Rhizophagus irregularis	single	Prosopis alba	C3	Dicot	Fabaceae	Woody	Shrub	Green house	19.6 dS/m	high	4 weeks	short	vermiculite	3	1.7047	0.0031
470	49	Root dry weight	Scambto et al., 2011	Rhizophagus irregularis	single	Prosopis alba	C3	Dicot	Fabaceae	Woody	Shrub	Green house	19.6 dS/m	high	4 weeks	short	vermiculite	3	1.5235	0.0343
471	49	Total dry weight	Scambto et al., 2011	Rhizophagus irregularis	single	Prosopis alba	C3	Dicot	Fabaceae	Woody	Shrub	Green house	19.6 dS/m	high	4 weeks	short	vermiculite	3	1.7211	0.0047
472	50	Total dry weight	Selvakumar et al., 2011	Rhizophagus irregularis	single	Capsicum annuum	C3	Dicot	Solanaceae	Woody	Subshrub	Green house	5 dS/m	moderate	2 weeks	short	vermiculite	5	0.6058	0.0004
473	50	N uptake	Selvakumar et al., 2011	Rhizophagus irregularis	single	Capsicum annuum	C3	Dicot	Solanaceae	Woody	Subshrub	Green house	5 dS/m	moderate	2 weeks	short	vermiculite	5	0.3296	0.0003
474	50	P uptake	Selvakumar et al., 2011	Rhizophagus irregularis	single	Capsicum annuum	C3	Dicot	Solanaceae	Woody	Subshrub	Green house	5 dS/m	moderate	2 weeks	short	vermiculite	5	0.452	0.0003
475	50	K uptake	Selvakumar et al., 2011	Rhizophagus irregularis	single	Capsicum annuum	C3	Dicot	Solanaceae	Woody	Subshrub	Green house	5 dS/m	moderate	2 weeks	short	vermiculite	5	0.3878	0.0003
476	50	Na uptake	Selvakumar et al., 2011	Rhizophagus irregularis	single	Capsicum annuum	C3	Dicot	Solanaceae	Woody	Subshrub	Green house	5 dS/m	moderate	2 weeks	short	vermiculite	5	-0.1809	0.0003
477	50	Proline accumulation	Selvakumar et al., 2011	Rhizophagus irregularis	single	Capsicum annuum	C3	Dicot	Solanaceae	Woody	Subshrub	Green house	5 dS/m	moderate	2 weeks	short	vermiculite	5	-0.1621	0.0003
478	51	Shoot dry weight	Sheng et al., 2008	Funneliformis mosseae	single	Zea mays	C4	Monocot	Poaceae	Grass	Grass	Green house	4.6 dS/m	moderate	20 days	short	Sandy soil	5	0.948	0.0345
479	51	Shoot dry weight	Sheng et al., 2008	Funneliformis mosseae	single	Zea mays	C4	Monocot	Poaceae	Grass	Grass	Green house	5 dS/m	moderate	20 days	short	Sandy soil	5	0.9505	0.0241
480	51	Shoot dry weight	Sheng et al., 2008	Funneliformis mosseae	single	Zea mays	C4	Monocot	Poaceae	Grass	Grass	Green house	5.6 dS/m	moderate	20 days	short	Sandy soil	5	0.7516	0.0057
481	51	Root dry weight	Sheng et al., 2008	Funneliformis mosseae	single	Zea mays	C4	Monocot	Poaceae	Grass	Grass	Green house	4.6 dS/m	moderate	20 days	short	Sandy soil	5	0.4146	0.0082
482	51	Root dry weight	Sheng et al., 2008	Funneliformis mosseae	single	Zea mays	C4	Monocot	Poaceae	Grass	Grass	Green house	5 dS/m	moderate	20 days	short	Sandy soil	5	0.3544	0.0001
483	51	Root dry weight	Sheng et al., 2008	Funneliformis mosseae	single	Zea mays	C4	Monocot	Poaceae	Grass	Grass	Green house	5.6 dS/m	moderate	20 days	short	Sandy soil	5	0.449	0.0008
484	51	Total dry weight	Sheng et al., 2008	Funneliformis mosseae	single	Zea mays	C4	Monocot	Poaceae	Grass	Grass	Green house	4.6 dS/m	moderate	20 days	short	Sandy soil	5	0.751	0.0225
485	51	Total dry weight	Sheng et al., 2008	Funneliformis mosseae	single	Zea mays	C4	Monocot	Poaceae	Grass	Grass	Green house	5 dS/m	moderate	20 days	short	Sandy soil	5	0.7598	0.012
486	51	Total dry weight	Sheng et al., 2008	Funneliformis mosseae	single	Zea mays	C4	Monocot	Poaceae	Grass	Grass	Green house	5.6 dS/m	moderate	20 days	short	Sandy soil	5	0.6356	0.0029
487	52	Total dry weight	Sheng et al., 2011	Funneliformis mosseae	single	Zea mays	C4	Monocot	Poaceae	Grass	Grass	Green house	4.6 dS/m	moderate	55 days	intermediate	Sandy soil	5	0.6859	0.0124
488	52	Proline accumulation	Sheng et al., 2011	Funneliformis mosseae	single	Zea mays	C4	Monocot	Poaceae	Grass	Grass	Green house	4.6 dS/m	moderate	55 days	intermediate	Sandy soil	5	-1.6766	0.0321
489	53	N uptake	Talaat and Shawky, 2013	Glomus sp.	mix	Triticum aestivum	C3	Monocot	Poaceae	Grass	Grass	Green house	4.7 dS/m	moderate	70 days	intermediate	clay loam soil	4	0.3204	0.0019
490	53	N uptake	Talaat and Shawky, 2013	Glomus sp.	mix	Triticum aestivum	C3	Monocot	Poaceae	Grass	Grass	Green house	9.4 dS/m	high	70 days	intermediate	clay loam soil	4	0.3072	0.0009
491	53	P uptake	Talaat and Shawky, 2013	Glomus sp.	mix	Triticum aestivum	C3	Monocot	Poaceae	Grass	Grass	Green house	4.7 dS/m	moderate	70 days	intermediate	clay loam soil	4	0.4396	0.0045
492	53	P uptake	Talaat and Shawky, 2013	Glomus sp.	mix	Triticum aestivum	C3	Monocot	Poaceae	Grass	Grass	Green house	9.4 dS/m	high	70 days	intermediate	clay loam soil	4	0.4764	0
493	53	P uptake	Talaat and Shawky, 2013	Glomus sp.	mix	Triticum aestivum	C3	Monocot	Poaceae	Grass	Grass	Green house	4.7 dS/m	moderate	70 days	intermediate	clay loam soil	4	0.2979	0
494	53	P uptake	Talaat and Shawky, 2013	Glomus sp.	mix	Triticum aestivum	C3	Monocot	Poaceae	Grass	Grass	Green house	9.4 dS/m	high	70 days	intermediate	clay loam soil	4	0.3377	0.0083
495	53	K uptake	Talaat and Shawky, 2013	Glomus sp.	mix	Triticum aestivum	C3	Monocot	Poaceae	Grass	Grass	Green house	4.7 dS/m	moderate	70 days	intermediate	clay loam soil	4	0.3033	0.0039
496	53	K uptake	Talaat and Shawky, 2013	Glomus sp.	mix	Triticum aestivum	C3	Monocot	Poaceae	Grass	Grass	Green house	9.4 dS/m	high	70 days	intermediate	clay loam soil	4	0.3325	0.0095
497	53	Na uptake	Talaat and Shawky, 2013	Glomus sp.	mix	Triticum aestivum	C3	Monocot	Poaceae	Grass	Grass	Green house	4.7 dS/m	moderate	70 days	intermediate	clay loam soil	4	-0.2764	0.0068
498	53	Na uptake	Talaat and Shawky, 2013	Glomus sp.	mix	Triticum aestivum	C3	Monocot	Poaceae	Grass	Grass	Green house	9.4 dS/m	high	70 days	intermediate	clay loam soil	4	-0.3932	0.0038
499	54	N uptake	Talaat and Shawky, 2014	Glomus sp.	mix	Triticum aestivum Sids1	C3	Monocot	Poaceae	Grass	Grass	Green house	4.7 dS/m	moderate	70 days	intermediate	clay loam soil	4	0.3342	0.0013
500	54	N uptake	Talaat and Shawky, 2014	Glomus sp.	mix	Triticum aestivum Giza168	C3	Monocot	Poaceae	Grass	Grass	Green house	4.7 dS/m	moderate	70 days	intermediate	clay loam soil	4	0.2748	0.0017
501	54	N uptake	Talaat and Shawky, 2014	Glomus sp.	mix	Triticum aestivum Sids1	C3	Monocot	Poaceae	Grass	Grass	Green house	9.4 dS/m	high	70 days	intermediate	clay loam soil	4	0.4089	0.0006
502	54	N uptake	Talaat and Shawky, 2014	Glomus sp.	mix	Triticum aestivum Giza168	C3	Monocot	Poaceae	Grass	Grass	Green house	9.4 dS/m	high	70 days	intermediate	clay loam soil	4	0.3045	0
503	54	K uptake	Talaat and Shawky, 2014	Glomus sp.	mix	Triticum aestivum Sids1	C3	Monocot	Poaceae	Grass	Grass	Green house	4.7 dS/m	moderate	70 days	intermediate	clay loam soil	4	0.3477	0.0014
504	54	K uptake	Talaat and Shawky, 2014	Glomus sp.	mix	Triticum aestivum Giza168	C3	Monocot	Poaceae	Grass	Grass	Green house	4.7 dS/m	moderate	70 days	intermediate	clay loam soil	4	0.2778	0.0012
505	54	K uptake	Talaat and Shawky, 2014	Glomus sp.	mix	Triticum aestivum Sids1	C3	Monocot	Poaceae	Grass	Grass	Green house	9.4 dS/m	high	70 days	intermediate	clay loam soil	4	0.3698	0.0008
506	54	K uptake	Talaat and Shawky, 2014	Glomus sp.	mix	Triticum aestivum Giza168	C3	Monocot	Poaceae	Grass	Grass	Green house	9.4 dS/m	high	70 days	intermediate	clay loam soil	4	0.316	0.0008
507	54	Na uptake	Talaat and Shawky, 2014	Glomus sp.	mix	Triticum aestivum Sids1	C3	Monocot	Poaceae	Grass	Grass	Green house	4.7 dS/m	moderate	70 days	intermediate	clay loam soil	4	-0.3743	0.0019
508	54	Na uptake	Talaat and Shawky, 2014	Glomus sp.	mix	Triticum aestivum Giza168	C3	Monocot	Poaceae	Grass	Grass	Green house	4.7 dS/m	moderate	70 days	intermediate	clay loam soil	4	-0.2169	0.0017
509	54	Na uptake	Talaat and Shawky, 2014	Glomus sp.	mix	Triticum aestivum Sids1	C3	Monocot	Poaceae	Grass	Grass	Green house	9.4 dS/m	high	70 days	intermediate	clay loam soil	4	-0.5153	0.0013
510	54	Na uptake	Talaat and Shawky, 2014	Glomus sp.	mix	Triticum aestivum Giza168	C3	Monocot	Poaceae	Grass	Grass	Green house	9.4 dS/m	high	70 days	intermediate	clay loam soil	4	-0.2848	0.0007
511	54	Proline accumulation	Talaat and Shawky, 2014	Glomus sp.	mix	Triticum aestivum Sids1	C3	Monocot	Poaceae	Grass	Grass	Green house	4.7 dS/m	moderate	70 days	intermediate	clay loam soil	4	0.4262	0.0023
512	54	Proline accumulation	Talaat and Shawky, 2014	Glomus sp.	mix	Triticum aestivum Giza168	C3	Monocot	Poaceae	Grass	Grass	Green house	4.7 dS/m	moderate	70 days	intermediate	clay loam soil	4	0.266	0.0034
513	54	Proline accumulation	Talaat and Shawky, 2014	Glomus sp.	mix	Triticum aestivum Sids1	C3	Monocot	Poaceae	Grass	Grass	Green house	9.4 dS/m	high	70 days	intermediate	clay loam soil	4	0.5267	0.003
514	54	Proline accumulation	Talaat and Shawky, 2014	Glomus sp.	mix	Triticum aestivum Giza168	C3	Monocot	Poaceae	Grass	Grass	Green house	9.4 dS/m	high	70 days	intermediate	clay loam soil	4	1.0232	0.0079
515	55	Shoot dry weight	Tian et al., 2004	Funneliformis mosseae	single	Gossypium arboreum	C3	Dicot	Malvaceae	Woody	Shrub/tree	Green house	4.6 dS/m	moderate	73 days	intermediate	Loamy soil	3	0.0817	0.004
516	55	Shoot dry weight	Tian et al., 2004	Funneliformis mosseae	single	Gossypium arboreum	C3	Dicot	Malvaceae	Woody	Shrub/tree	Green house	5.6 dS/m	moderate	73 days	intermediate	Loamy soil	3	0.0824	0.0049
517	55	Shoot dry weight	Tian et al., 2004	Funneliformis mosseae	single	Gossypium arboreum	C3	Dicot	Malvaceae	Woody	Shrub/tree	Green house	6.3 dS/m	moderate	73 days	intermediate	Loamy soil	3	0.394	0.0043
518	55	Root dry weight	Tian et al., 2004	Funneliformis mosseae	single	Gossypium arboreum	C3	Dicot	Malvaceae	Woody	Shrub/tree	Green house	4.6 dS/m	moderate	73 days	intermediate	Loamy soil	3	-0.0301	0.0203
519	55	Root dry weight	Tian et al., 2004	Funneliformis mosseae	single	Gossypium arboreum	C3	Dicot	Malvaceae	Woody	Shrub/tree	Green house	5.6 dS/m	moderate	73 days	intermediate	Loamy soil	3	0.0588	0.0792
520	55	Root dry weight	Tian et al., 2004	Funneliformis mosseae	single	Gossypium arboreum	C3	Dicot	Malvaceae	Woody	Shrub/tree	Green house	6.3 dS/m	moderate	73 days	intermediate	Loamy soil	3	-0.0859	0.0396
521	55	Total dry weight	Tian et al., 2004	Funneliformis mosseae	single	Gossypium arboreum	C3	Dicot	Malvaceae	Woody	Shrub/tree	Green house	4.6 dS/m	moderate	73 days	intermediate	Loamy soil	3	0.0602	0.0061
522	55	Total dry weight	Tian et al., 2004	Funneliformis mosseae	single	Gossypium arboreum	C3	Dicot	Malvaceae	Woody	Shrub/tree	Green house	5.6 dS/m	moderate	73 days	intermediate	Loamy soil	3	0.0915	0.0089
523	55	Total dry weight	Tian et al., 2004	Funneliformis mosseae	single	Gossypium arboreum	C3	Dicot	Malvaceae	Woody	Shrub/tree	Green house	6.3 dS/m	moderate	73 days	intermediate	Loamy soil	3	0.2877	0.0026
524	56	Shoot dry weight	Tsang et al., 1999	Glomus sp.	mix	Strophostyles helvola	C3	Dicot	Fabaceae	Annual plants	Forb/Herb	Green house	4 dS/m	low	one week	short	Sandy soil	3	0.7308	0.0487
525	56	Shoot dry weight	Tsang et al., 1999	Glomus sp.	mix	Strophostyles helvola	C3	Dicot	Fabaceae	Annual plants	Forb/Herb	Green house	5.1 dS/m	moderate	one week	short	Sandy soil	3	0.5987	0.0192
526	56	Shoot dry weight	Tsang et al., 1999	Glomus sp.	mix	Strophostyles helvola	C3	Dicot	Fabaceae	Annual plants	Forb/Herb	Green house	4 dS/m	low	2 weeks	short	Sandy soil	3	0.4472	0.0358
527	56	Shoot dry weight	Tsang et al., 1999	Glomus sp.	mix	Strophostyles helvola	C3	Dicot	Fabaceae	Annual plants	Forb/Herb	Green house	5.1 dS/m	moderate	2 weeks	short	Sandy soil	3	0.9349	0.0376
528	56	Root dry weight	Tsang et al., 1999	Glomus sp.	mix	Strophostyles helvola	C3	Dicot	Fabaceae	Annual plants	Forb/Herb	Green house	4 dS/m	low	one week	short	Sandy soil	3	-0.526	0.0404
529	56	Root dry weight	Tsang et al., 1999	Glomus sp.	mix	Strophostyles helvola	C3	Dicot	Fabaceae	Annual plants	Forb/Herb	Green house	5.1 dS/m	moderate	one week	short	Sandy soil	3	-0.2362	0.0095
530	56	Root dry weight	Tsang et al., 1999	Glomus sp.	mix	Strophostyles helvola	C3	Dicot	Fabaceae	Annual plants	Forb/Herb	Green house	4 dS/m	low	2 weeks	short	Sandy soil	3	-0.4697	0.0204
531	56	Root dry weight	Tsang et al., 1999	Glomus sp.	mix	Strophostyles helvola	C3	Dicot	Fabaceae	Annual plants	Forb/Herb	Green house	5.1 dS/m	moderate	2 weeks	short	Sandy soil	3	-0.4582	0.0292
532	56	Total dry weight	Tsang et al., 1999	Glomus sp.	mix	Strophostyles helvola	C3	Dicot	Fabaceae	Annual plants	Forb/Herb	Green house	4 dS/m	low	one week	short	Sandy soil	3	0.4165	0.0455
533	56	Total dry weight	Tsang et al., 1999	Glomus sp.	mix	Strophostyles helvola	C3	Dicot	Fabaceae	Annual plants	Forb/Herb	Green house	5.1 dS/m	moderate	one week	short	Sandy soil	3	0.3161	0.0259
534	56	Total dry weight	Tsang et al., 1999	Glomus sp.	mix	Strophostyles helvola	C3	Dicot	Fabaceae	Annual plants	Forb/Herb	Green house	4 dS/m	low	2 weeks	short	Sandy soil	3	0.1273	0.0285
535	56	Total dry weight	Tsang et al., 1999	Glomus sp.	mix	Strophostyles helvola	C3	Dicot	Fabaceae	Annual plants	Forb/Herb	Green house	5.1 dS/m	moderate	2 weeks	short	Sandy soil	3	0.1918	0.0341
536	57	Shoot dry weight	Wu et al., 2013	Funneliformis mosseae	single	Poncirus trifoliata	C4	Dicot	Rutaceae	Woody	Tree	Green house	9.8 dS/m	high	45 days	short	Ferralsols soil	4	0.7205	0.0249
537	57	Root dry weight	Wu et al., 2013	Funneliformis mosseae	single	Poncirus trifoliata	C4	Dicot	Rutaceae	Woody	Tree	Green house	9.8 dS/m	high	45 days	short	Ferralsols soil	4	0.2819	0.0076
538	57	Total dry weight	Wu et al., 2013	Funneliformis mosseae	single	Poncirus trifoliata	C4	Dicot	Rutaceae	Woody	Tree	Green house	9.8 dS/m	high	45 days	short	Ferralsols soil	4	0.539	0.0102
539	57	K uptake	Wu et al., 2013	Funneliformis mosseae	single	Poncirus trifoliata	C4	Dicot	Rutaceae	Woody	Tree	Green house	9.8 dS/m	high	45 days	short	Ferralsols soil	4	0.8125	0.0326
540	57	K uptake	Wu et al., 2013	Funneliformis mosseae	single	Poncirus trifoliata	C4	Dicot	Rutaceae	Woody	Tree	Green house	9.8 dS/m	high	45 days	short	Ferralsols soil	4	0.7298	0.0336
541	57	K uptake	Wu et al., 2013	Funneliformis mosseae	single	Poncirus trifoliata	C4	Dicot	Rutaceae	Woody	Tree	Green house	9.8 dS/m	high	45 days	short	Ferralsols soil	4	0.7742	0.0058
542	57	K uptake	Wu et al., 2013	Funneliformis mosseae	single	Poncirus trifoliata	C4	Dicot	Rutaceae	Woody	Tree	Green house	9.8 dS/m	high	45 days	short	Ferralsols soil	4	0.1212	0
543	57	K uptake	Wu et al., 2013	Funneliformis mosseae	single	Poncirus trifoliata	C4	Dicot	Rutaceae	Woody	Tree	Green house	9.8 dS/m	high	45 days	short	Ferralsols soil	4	0.4529	0.0118
544	57	Na uptake	Wu et al., 2013	Funneliformis mosseae	single	Poncirus trifoliata	C4	Dicot	Rutaceae	Woody	Tree	Green house	9.8 dS/m	high	45 days	short	Ferralsols soil	4	-0.122	0.0232
545	58	Shoot dry weight	Zhang et al., 2011	Funneliformis mosseae	single	Kostelelzkya virginica	C3	Dicot	Malvaceae	Perennial plants	Herb	Green house	9.8 dS/m	high	90 days	intermediate	Sandy soil	3	0.566	0.0022
546	58	Shoot dry weight	Zhang et al., 2011	Funneliformis mosseae	single	Kostelelzkya virginica	C3	Dicot	Malvaceae	Perennial plants	Herb	Green house	19.6 dS/m	high	90 days	intermediate	Sandy soil	3	0.5561	0.0092
547	58	Shoot dry weight	Zhang et al., 2011	Funneliformis mosseae	single	Kostelelzkya virginica	C3	Dicot	Malvaceae	Perennial plants	Herb	Green house	29.4 dS/m	high	90 days	intermediate	Sandy soil	3	0.6701	0.0084
548	58	Shoot dry weight	Zhang et al., 2011	Rhizophagusaggregatum	single	Kostelelzkya virginica	C3	Dicot	Malvaceae	Perennial plants	Herb	Green house	9.8 dS/m	high	90 days	intermediate	Sandy soil	3	0.524	0.0039
549	58	Shoot dry weight	Zhang et al., 2011	Rhizophagusaggregatum	single	Kostelelzkya virginica	C3	Dicot	Malvaceae	Perennial plants	Herb	Green house	19.6 dS/m	high	90 days	intermediate	Sandy soil	3	0.3855	0.0151
550	58	Shoot dry weight	Zhang et al., 2011	Rhizophagusaggregatum	single	Kostelelzkya virginica	C3	Dicot	Malvaceae	Perennial plants	Herb	Green house	29.4 dS/m	high	90 days	intermediate	Sandy soil	3	0.347	0.0076
551	58	Root dry weight	Zhang et al., 2011	Funneliformis mosseae	single	Kostelelzkya virginica	C3	Dicot	Malvaceae	Perennial plants	Herb	Green house	9.8 dS/m	high	90 days	intermediate	Sandy soil	3	0.2511	0.0057
552	58	Root dry weight	Zhang et al., 2011	Funneliformis mosseae	single	Kostelelzkya virginica	C3	Dicot	Malvaceae	Perennial plants	Herb	Green house	19.6 dS/m	high	90 days	intermediate	Sandy soil	3	0.6818	0.0085
553	58	Root dry weight	Zhang et al., 2011	Funneliformis mosseae	single	Kostelelzkya virginica	C3	Dicot	Malvaceae	Perennial plants	Herb	Green house	29.4 dS/m	high	90 days	intermediate	Sandy soil	3	0.5692	0.2495
554	58	Root dry weight	Zhang et al., 2011	Rhizophagusaggregatum	single	Kostelelzkya virginica	C3	Dicot	Malvaceae	Perennial plants	Herb	Green house	9.8 dS/m	high	90 days	intermediate	Sandy soil	3	0.4898	0.0061
555	58	Root dry weight	Zhang et al., 2011	Rhizophagusaggregatum	single	Kostelelzkya virginica	C3	Dicot	Malvaceae	Perennial plants	Herb	Green house	19.6 dS/m	high	90 days	intermediate	Sandy soil	3	0.3502	0.023
556	58	Root dry weight	Zhang et al., 2011	Rhizophagusaggregatum	single	Kostelelzkya virginica	C3	Dicot	Malvaceae	Perennial plants	Herb	Green house	29.4 dS/m	high	90 days	intermediate	Sandy soil	3	0.412	0.2393
557	58	Total dry weight	Zhang et al., 2011	Funneliformis mosseae	single	Kostelelzkya virginica	C3	Dicot	Malvaceae	Perennial plants	Herb	Green house	9.8 dS/m	high	90 days	intermediate	Sandy soil	3	0.5128	0.0027
558	58	Total dry weight	Zhang et al., 2011	Funneliformis mosseae	single	Kostelelzkya virginica	C3	Dicot	Malvaceae	Perennial plants	Herb	Green house	19.6 dS/m	high	90 days	intermediate	Sandy soil	3	0.5774	0.0089
559	58	Total dry weight	Zhang et al., 2011	Funneliformis mosseae	single	Kostelelzkya virginica	C3	Dicot	Malvaceae	Perennial plants	Herb	Green house	29.4 dS/m	high	90 days	intermediate	Sandy soil	3	0.6528	0.0246
560	58	Total dry weight	Zhang et al., 2011	Rhizophagusaggregatum	single	Kostelelzkya virginica	C3	Dicot	Malvaceae	Perennial plants	Herb	Green house	9.8 dS/m	high	90 days	intermediate	Sandy soil	3	0.5176	0.0042
561	58	Total dry weight	Zhang et al., 2011	Rhizophagusaggregatum	single	Kostelelzkya virginica	C3	Dicot	Malvaceae	Perennial plants	Herb	Green house	19.6 dS/m	high	90 days	intermediate	Sandy soil	3	0.3799	0.0159
562	58	Total dry weight	Zhang et al., 2011	Rhizophagusaggregatum	single	Kostelelzkya virginica	C3	Dicot	Malvaceae	Perennial plants	Herb	Green house	29.4 dS/m	high	90 days	intermediate	Sandy soil	3	0.3589	0.023
563	59	Root dry weight	Zhi et al.,2010	Funneliformis mosseae	single	Solanum lycopersicum	C3	Dicot	Solanaceae	Annual plants	Forb/Herb	Green house	7 dS/m	moderate	45 days	short	Sandy soil	6	0.8048	0.0082
564	59	Root dry weight	Zhi et al.,2010	Funneliformis mosseae	single	Solanum lycopersicum	C3	Dicot	Solanaceae	Annual plants	Forb/Herb	Green house	8 dS/m	moderate	45 days	short	Sandy soil	6	0.7318	0.0108
565	59	Total dry weight	Zhi et al.,2010	Funneliformis mosseae	single	Solanum lycopersicum	C3	Dicot	Solanaceae	Annual plants	Forb/Herb	Green house	5 dS/m	moderate	45 days	short	Sandy soil	6	0.8969	0.0165
566	59	Total dry weight	Zhi et al.,2010	Funneliformis mosseae	single	Solanum lycopersicum	C3	Dicot	Solanaceae	Annual plants	Forb/Herb	Green house	6 dS/m	moderate	45 days	short	Sandy soil	6	0.4965	0.0528
567	60	Shoot dry weight	Zou et al., 2011	Diversispora spurca	single	Poncirus trifoliata	C4	Dicot	Rutaceae	Woody	Tree	Green house	9.8 dS/m	high	98 days	intermediate	Sandy soil	3	0.2053	0.0025
568	60	Shoot dry weight	Zou et al., 2011	Claroideoglomus etunicatum	single	Poncirus trifoliata	C4	Dicot	Rutaceae	Woody	Tree	Green house	9.8 dS/m	high	98 days	intermediate	Sandy soil	3	-0.1809	0.0002
569	60	Shoot dry weight	Zou et al., 2011	Funneliformis mosseae	single	Poncirus trifoliata	C4	Dicot	Rutaceae	Woody	Tree	Green house	9.8 dS/m	high	98 days	intermediate	Sandy soil	3	0.2319	0.0007
570	60	Shoot dry weight	Zou et al., 2011	Glomus versiforme	single	Poncirus trifoliata	C4	Dicot	Rutaceae	Woody	Tree	Green house	9.8 dS/m	high	98 days	intermediate	Sandy soil	3	0.481	0.0019
571	60	Shoot dry weight	Zou et al., 2011	Paraglomus occultum	single	Poncirus trifoliata	C4	Dicot	Rutaceae	Woody	Tree	Green house	9.8 dS/m	high	98 days	intermediate	Sandy soil	3	0.1499	0.0037
572	60	Root dry weight	Zou et al., 2011	Diversispora spurca	single	Poncirus trifoliata	C4	Dicot	Rutaceae	Woody	Tree	Green house	9.8 dS/m	high	98 days	intermediate	Sandy soil	3	0.3185	0.0063
573	60	Root dry weight	Zou et al., 2011	Claroideoglomus etunicatum	single	Poncirus trifoliata	C4	Dicot	Rutaceae	Woody	Tree	Green house	9.8 dS/m	high	98 days	intermediate	Sandy soil	3	-0.2642	0.0132
574	60	Root dry weight	Zou et al., 2011	Funneliformis mosseae	single	Poncirus trifoliata	C4	Dicot	Rutaceae	Woody	Tree	Green house	9.8 dS/m	high	98 days	intermediate	Sandy soil	3	0.3314	0.0019
575	60	Root dry weight	Zou et al., 2011	Glomus versiforme	single	Poncirus trifoliata	C4	Dicot	Rutaceae	Woody	Tree	Green house	9.8 dS/m	high	98 days	intermediate	Sandy soil	3	0.452	0.0028
576	60	Root dry weight	Zou et al., 2011	Paraglomus occultum	single	Poncirus trifoliata	C4	Dicot	Rutaceae	Woody	Tree	Green house	9.8 dS/m	high	98 days	intermediate	Sandy soil	3	0.1942	0.0029
577	60	Total dry weight	Zou et al., 2011	Diversispora spurca	single	Poncirus trifoliata	C4	Dicot	Rutaceae	Woody	Tree	Green house	9.8 dS/m	high	98 days	intermediate	Sandy soil	3	0.2256	0.0022
578	60	Total dry weight	Zou et al., 2011	Claroideoglomus etunicatum	single	Poncirus trifoliata	C4	Dicot	Rutaceae	Woody	Tree	Green house	9.8 dS/m	high	98 days	intermediate	Sandy soil	3	-0.1946	0.0008
579	60	Total dry weight	Zou et al., 2011	Funneliformis mosseae	single	Poncirus trifoliata	C4	Dicot	Rutaceae	Woody	Tree	Green house	9.8 dS/m	high	98 days	intermediate	Sandy soil	3	0.2496	0.0004
580	60	Total dry weight	Zou et al., 2011	Glomus versiforme	single	Poncirus trifoliata	C4	Dicot	Rutaceae	Woody	Tree	Green house	9.8 dS/m	high	98 days	intermediate	Sandy soil	3	0.4761	0.0014
581	60	Total dry weight	Zou et al., 2011	Paraglomus occultum	single	Poncirus trifoliata	C4	Dicot	Rutaceae	Woody	Tree	Green house	9.8 dS/m	high	98 days	intermediate	Sandy soil	3	0.1576	0.0025

## Sheet: C3 dataset
No. of studies	Study ID	Response variable	Author	AMF species	AMF inoculation	Plant species	Photosynthetic type	Plant group	Plant family	Plant types	Growth habit	Experimental condition	Levels of salinity	Degree of salinity	Duration	Level of duration	Soil type	Sample size	lnR	Var (lnR)
1	1	P uptake	Abdel Latef et al., 2011	Funneliformis mosseae	single	Solanum lycopersicum	C3	Dicot	Solanaceae	Annual plants	Forb/herb	Green house	7 dS/m	moderate	40 days	short	Organized soil mixture	6	0.4555	0.0431
2	1	P uptake	Abdel Latef et al., 2011	Funneliformis mosseae	single	Solanum lycopersicum	C3	Dicot	Solanaceae	Annual plants	Forb/herb	Green house	12 dS/m	high	40 days	short	Organized soil mixture	6	0.6666	0.094
3	1	K uptake	Abdel Latef et al., 2011	Funneliformis mosseae	single	Solanum lycopersicum	C3	Dicot	Solanaceae	Annual plants	Forb/herb	Green house	7 dS/m	moderate	40 days	short	Organized soil mixture	6	0.0653	0.0106
4	1	K uptake	Abdel Latef et al., 2011	Funneliformis mosseae	single	Solanum lycopersicum	C3	Dicot	Solanaceae	Annual plants	Forb/herb	Green house	12 dS/m	high	40 days	short	Organized soil mixture	6	0.1601	0.0172
5	1	Na uptake	Abdel Latef et al., 2011	Funneliformis mosseae	single	Solanum lycopersicum	C3	Dicot	Solanaceae	Annual plants	Forb/herb	Green house	7 dS/m	moderate	40 days	short	Organized soil mixture	6	-0.5124	0.0322
6	1	Na uptake	Abdel Latef et al., 2011	Funneliformis mosseae	single	Solanum lycopersicum	C3	Dicot	Solanaceae	Annual plants	Forb/herb	Green house	12 dS/m	high	40 days	short	Organized soil mixture	6	-0.5124	0.0107
7	2	Shoot dry weight	Aroca et al., 2013	Rhizophagus intraradices	single	Lactuca sativa	C3	Dicot	Asteraceae	Annual plants	Forb/Herb	Green house	4 dS/m	moderate	3 weeks	short	Loamy soil	5	1.2098	0.0102
8	2	Shoot dry weight	Aroca et al., 2013	Rhizophagus intraradices	single	Lactuca sativa	C3	Dicot	Asteraceae	Annual plants	Forb/Herb	Green house	4 dS/m	moderate	5 weeks	short	Loamy soil	5	1.7299	0.0402
9	2	Shoot dry weight	Aroca et al., 2013	Rhizophagus intraradices	single	Lactuca sativa	C3	Dicot	Asteraceae	Annual plants	Forb/Herb	Green house	4 dS/m	moderate	7 weeks	short	Loamy soil	5	1.1331	0.0399
10	2	Shoot dry weight	Aroca et al., 2013	Rhizophagus intraradices	single	Lactuca sativa	C3	Dicot	Asteraceae	Annual plants	Forb/Herb	Green house	8 dS/m	moderate	3 weeks	short	Loamy soil	5	1.9459	0.0361
11	2	Shoot dry weight	Aroca et al., 2013	Rhizophagus intraradices	single	Lactuca sativa	C3	Dicot	Asteraceae	Annual plants	Forb/Herb	Green house	8 dS/m	moderate	5 weeks	short	Loamy soil	5	1.9708	0.0183
12	2	Shoot dry weight	Aroca et al., 2013	Rhizophagus intraradices	single	Lactuca sativa	C3	Dicot	Asteraceae	Annual plants	Forb/Herb	Green house	8 dS/m	moderate	7 weeks	short	Loamy soil	5	1.2796	0.0176
13	5	P uptake	Asghari et al., 2008	Rhizophagus intraradices	single	Trifolium subterraneum	C3	Dicot	Fabaceae	Perennial plants	Forb/herb	Green house	5 dS/m	moderate	10 days	short	Loamy soil	3	1.7054	0.0807
14	5	P uptake	Asghari et al., 2008	Rhizophagus intraradices	single	Trifolium subterraneum	C3	Dicot	Fabaceae	Perennial plants	Forb/herb	Green house	7.5 dS/m	moderate	10 days	short	Loamy soil	3	1.9233	0.0558
15	5	P uptake	Asghari et al., 2008	Rhizophagus intraradices	single	Trifolium subterraneum	C3	Dicot	Fabaceae	Perennial plants	Forb/herb	Green house	12 dS/m	high	10 days	short	Loamy soil	3	2.0746	0.0443
16	5	P uptake	Asghari et al., 2008	Rhizophagus intraradices	single	Trifolium subterraneum	C3	Dicot	Fabaceae	Perennial plants	Forb/herb	Green house	5 dS/m	moderate	30 days	short	Loamy soil	3	0.448	0.0378
17	5	P uptake	Asghari et al., 2008	Rhizophagus intraradices	single	Trifolium subterraneum	C3	Dicot	Fabaceae	Perennial plants	Forb/herb	Green house	7.5 dS/m	moderate	30 days	short	Loamy soil	3	1.006	0
18	5	P uptake	Asghari et al., 2008	Rhizophagus intraradices	single	Trifolium subterraneum	C3	Dicot	Fabaceae	Perennial plants	Forb/herb	Green house	12 dS/m	high	30 days	short	Loamy soil	3	0.7538	0.0074
19	5	P uptake	Asghari et al., 2008	Rhizophagus intraradices	single	Trifolium subterraneum	C3	Dicot	Fabaceae	Perennial plants	Forb/herb	Green house	7.5 dS/m	moderate	30 days	short	Loamy soil	3	-0.1335	0.0816
20	5	P uptake	Asghari et al., 2008	Rhizophagus intraradices	single	Trifolium subterraneum	C3	Dicot	Fabaceae	Perennial plants	Forb/herb	Green house	12 dS/m	high	30 days	short	Loamy soil	3	0	0.0062
21	5	K uptake	Asghari et al., 2008	Rhizophagus intraradices	single	Trifolium subterraneum	C3	Dicot	Fabaceae	Perennial plants	Forb/herb	Green house	5 dS/m	moderate	10 days	short	Loamy soil	3	0.1666	0.0069
22	5	K uptake	Asghari et al., 2008	Rhizophagus intraradices	single	Trifolium subterraneum	C3	Dicot	Fabaceae	Perennial plants	Forb/herb	Green house	7.5 dS/m	moderate	10 days	short	Loamy soil	3	0.1131	0.0098
23	5	K uptake	Asghari et al., 2008	Rhizophagus intraradices	single	Trifolium subterraneum	C3	Dicot	Fabaceae	Perennial plants	Forb/herb	Green house	12 dS/m	high	10 days	short	Loamy soil	3	0.498	0.0051
24	5	K uptake	Asghari et al., 2008	Rhizophagus intraradices	single	Trifolium subterraneum	C3	Dicot	Fabaceae	Perennial plants	Forb/herb	Green house	5 dS/m	moderate	10 days	short	Loamy soil	3	-0.317	0.0269
25	5	K uptake	Asghari et al., 2008	Rhizophagus intraradices	single	Trifolium subterraneum	C3	Dicot	Fabaceae	Perennial plants	Forb/herb	Green house	7.5 dS/m	moderate	10 days	short	Loamy soil	3	-0.1241	0.0375
26	5	K uptake	Asghari et al., 2008	Rhizophagus intraradices	single	Trifolium subterraneum	C3	Dicot	Fabaceae	Perennial plants	Forb/herb	Green house	12 dS/m	high	10 days	short	Loamy soil	3	0.0067	0.0453
27	5	K uptake	Asghari et al., 2008	Rhizophagus intraradices	single	Trifolium subterraneum	C3	Dicot	Fabaceae	Perennial plants	Forb/herb	Green house	5 dS/m	moderate	30 days	short	Loamy soil	3	-0.3452	0.01
28	5	K uptake	Asghari et al., 2008	Rhizophagus intraradices	single	Trifolium subterraneum	C3	Dicot	Fabaceae	Perennial plants	Forb/herb	Green house	7.5 dS/m	moderate	30 days	short	Loamy soil	3	0.2424	0.0073
29	5	K uptake	Asghari et al., 2008	Rhizophagus intraradices	single	Trifolium subterraneum	C3	Dicot	Fabaceae	Perennial plants	Forb/herb	Green house	12 dS/m	high	30 days	short	Loamy soil	3	0	0.0391
30	5	K uptake	Asghari et al., 2008	Rhizophagus intraradices	single	Trifolium subterraneum	C3	Dicot	Fabaceae	Perennial plants	Forb/herb	Green house	5 dS/m	moderate	30 days	short	Loamy soil	3	0.269	0.1415
31	5	K uptake	Asghari et al., 2008	Rhizophagus intraradices	single	Trifolium subterraneum	C3	Dicot	Fabaceae	Perennial plants	Forb/herb	Green house	7.5 dS/m	moderate	30 days	short	Loamy soil	3	-0.3244	0.0696
32	5	K uptake	Asghari et al., 2008	Rhizophagus intraradices	single	Trifolium subterraneum	C3	Dicot	Fabaceae	Perennial plants	Forb/herb	Green house	12 dS/m	high	30 days	short	Loamy soil	3	-0.4643	0.0952
33	5	Na uptake	Asghari et al., 2008	Rhizophagus intraradices	single	Trifolium subterraneum	C3	Dicot	Fabaceae	Perennial plants	Forb/herb	Green house	5 dS/m	moderate	10 days	short	Loamy soil	3	0.3585	0.0132
34	5	Na uptake	Asghari et al., 2008	Rhizophagus intraradices	single	Trifolium subterraneum	C3	Dicot	Fabaceae	Perennial plants	Forb/herb	Green house	7.5 dS/m	moderate	10 days	short	Loamy soil	3	-0.0103	0.025
35	5	Na uptake	Asghari et al., 2008	Rhizophagus intraradices	single	Trifolium subterraneum	C3	Dicot	Fabaceae	Perennial plants	Forb/herb	Green house	12 dS/m	high	10 days	short	Loamy soil	3	-0.2458	0.2733
36	5	Na uptake	Asghari et al., 2008	Rhizophagus intraradices	single	Trifolium subterraneum	C3	Dicot	Fabaceae	Perennial plants	Forb/herb	Green house	5 dS/m	moderate	30 days	short	Loamy soil	3	-0.1051	0.0663
37	5	Na uptake	Asghari et al., 2008	Rhizophagus intraradices	single	Trifolium subterraneum	C3	Dicot	Fabaceae	Perennial plants	Forb/herb	Green house	7.5 dS/m	moderate	30 days	short	Loamy soil	3	0.054	0.026
38	5	Na uptake	Asghari et al., 2008	Rhizophagus intraradices	single	Trifolium subterraneum	C3	Dicot	Fabaceae	Perennial plants	Forb/herb	Green house	12 dS/m	high	30 days	short	Loamy soil	3	-0.299	0.0184
39	6	Root dry weight	Basak et al., 2011	Glomus sp.	mix	Solanum lycopersicum	C3	Dicot	Solanaceae	Annual plants	Forb/herb	Green house	9.8 dS/m	high	3 weeks	short	Peatmoss	10	0.2101	0.0102
40	7	P uptake	Benothmane, 2011	Rhizophagus intraradices	single	Solanum lycopersicum	C3	Dicot	Solanaceae	Annual plants	Forb/herb	Green house	1.7 dS/m	low	4 weeks	short	Sandy soil	5	0.174	0.036
41	7	P uptake	Benothmane, 2011	Rhizophagus intraradices	single	Solanum lycopersicum	C3	Dicot	Solanaceae	Annual plants	Forb/herb	Green house	1.7 dS/m	low	8 weeks	intermediate	Sandy soil	5	0.8257	0.016
42	7	P uptake	Benothmane, 2011	Rhizophagus intraradices	single	Solanum lycopersicum	C3	Dicot	Solanaceae	Annual plants	Forb/herb	Green house	1.7 dS/m	low	4 weeks	short	Sandy soil	4	0.3133	0.0601
43	7	P uptake	Benothmane, 2011	Rhizophagus intraradices	single	Solanum lycopersicum	C3	Dicot	Solanaceae	Annual plants	Forb/herb	Green house	1.7 dS/m	low	8 weeks	intermediate	Sandy soil	4	0.125	0.021
44	7	K uptake	Benothmane, 2011	Rhizophagus intraradices	single	Solanum lycopersicum	C3	Dicot	Solanaceae	Annual plants	Forb/herb	Green house	1.7 dS/m	low	4 weeks	short	Sandy soil	5	0.4936	0.0883
45	7	K uptake	Benothmane, 2011	Rhizophagus intraradices	single	Solanum lycopersicum	C3	Dicot	Solanaceae	Annual plants	Forb/herb	Green house	1.7 dS/m	low	8 weeks	intermediate	Sandy soil	5	0.2847	0.0315
46	7	K uptake	Benothmane, 2011	Rhizophagus intraradices	single	Solanum lycopersicum	C3	Dicot	Solanaceae	Annual plants	Forb/Herb	Green house	1.7 dS/m	low	4 weeks	short	Sandy soil	4	0.4936	0.1104
47	7	K uptake	Benothmane, 2011	Rhizophagus intraradices	single	Solanum lycopersicum	C3	Dicot	Solanaceae	Annual plants	Forb/Herb	Green house	1.7 dS/m	low	8 weeks	intermediate	Sandy soil	4	0.2871	0.0396
48	7	Na uptake	Benothmane, 2011	Rhizophagus intraradices	single	Solanum lycopersicum	C3	Dicot	Solanaceae	Annual plants	Forb/herb	Green house	1.7 dS/m	low	4 weeks	short	Sandy soil	5	0.2659	0.0517
49	7	Na uptake	Benothmane, 2011	Rhizophagus intraradices	single	Solanum lycopersicum	C3	Dicot	Solanaceae	Annual plants	Forb/herb	Green house	1.7 dS/m	low	8 weeks	intermediate	Sandy soil	5	0.3043	0.0135
50	7	Na uptake	Benothmane, 2011	Rhizophagus intraradices	single	Solanum lycopersicum	C3	Dicot	Solanaceae	Annual plants	Forb/Herb	Green house	1.7 dS/m	low	4 weeks	short	Sandy soil	4	0.2659	0.0647
51	7	Na uptake	Benothmane, 2011	Rhizophagus intraradices	single	Solanum lycopersicum	C3	Dicot	Solanaceae	Annual plants	Forb/Herb	Green house	1.7 dS/m	low	8 weeks	intermediate	Sandy soil	4	0.3043	0.0169
52	8	N uptake	Bharti et al., 2013	Funneliformis mosseae	single	Mentha arvensis	C3	Dicot	Lamiaceae	Perennial plants	Herb	Green house	29.4 dS/m	high	4 months	long	Sandy loam soil	3	0.2153	0.0001
53	8	N uptake	Bharti et al., 2013	Glomus aggregatum	single	Mentha arvensis	C3	Dicot	Lamiaceae	Perennial plants	Herb	Green house	29.4 dS/m	high	4 months	long	Sandy loam soil	3	0.081	0.0001
54	8	N uptake	Bharti et al., 2013	Rhizophagus fasciculatus	single	Mentha arvensis	C3	Dicot	Lamiaceae	Perennial plants	Herb	Green house	29.4 dS/m	high	4 months	long	Sandy loam soil	3	0.2101	0
55	8	N uptake	Bharti et al., 2013	Rhizophagus intraradices	single	Mentha arvensis	C3	Dicot	Lamiaceae	Perennial plants	Herb	Green house	29.4 dS/m	high	4 months	long	Sandy loam soil	3	0.236	0.0007
56	8	P uptake	Bharti et al., 2013	Funneliformis mosseae	single	Mentha arvensis	C3	Dicot	Lamiaceae	Perennial plants	Herb	Green house	29.4 dS/m	high	4 months	long	Sandy loam soil	3	0.539	0.0044
57	8	P uptake	Bharti et al., 2013	Glomus aggregatum	single	Mentha arvensis	C3	Dicot	Lamiaceae	Perennial plants	Herb	Green house	29.4 dS/m	high	4 months	long	Sandy loam soil	3	0.3567	0.0055
58	8	P uptake	Bharti et al., 2013	Rhizophagus fasciculatus	single	Mentha arvensis	C3	Dicot	Lamiaceae	Perennial plants	Herb	Green house	29.4 dS/m	high	4 months	long	Sandy loam soil	3	0.4055	0.0053
59	8	P uptake	Bharti et al., 2013	Rhizophagus intraradices	single	Mentha arvensis	C3	Dicot	Lamiaceae	Perennial plants	Herb	Green house	29.4 dS/m	high	4 months	long	Sandy loam soil	3	0.6931	0.0043
60	8	K uptake	Bharti et al., 2013	Funneliformis mosseae	single	Mentha arvensis	C3	Dicot	Lamiaceae	Perennial plants	Herb	Green house	29.4 dS/m	high	4 months	long	Sandy loam soil	3	0.3277	0.0012
61	8	K uptake	Bharti et al., 2013	Glomus aggregatum	single	Mentha arvensis	C3	Dicot	Lamiaceae	Perennial plants	Herb	Green house	29.4 dS/m	high	4 months	long	Sandy loam soil	3	0.2136	0.0017
62	8	K uptake	Bharti et al., 2013	Rhizophagus fasciculatus	single	Mentha arvensis	C3	Dicot	Lamiaceae	Perennial plants	Herb	Green house	29.4 dS/m	high	4 months	long	Sandy loam soil	3	0.2513	0.0018
63	8	K uptake	Bharti et al., 2013	Rhizophagus intraradices	single	Mentha arvensis	C3	Dicot	Lamiaceae	Perennial plants	Herb	Green house	29.4 dS/m	high	4 months	long	Sandy loam soil	3	0.2928	0.0011
64	8	Na uptake	Bharti et al., 2013	Funneliformis mosseae	single	Mentha arvensis	C3	Dicot	Lamiaceae	Perennial plants	Herb	Green house	29.4 dS/m	high	4 months	long	Sandy loam soil	3	-0.5108	0.0003
65	8	Na uptake	Bharti et al., 2013	Glomus aggregatum	single	Mentha arvensis	C3	Dicot	Lamiaceae	Perennial plants	Herb	Green house	29.4 dS/m	high	4 months	long	Sandy loam soil	3	-0.3245	0.0009
66	8	Na uptake	Bharti et al., 2013	Rhizophagus fasciculatus	single	Mentha arvensis	C3	Dicot	Lamiaceae	Perennial plants	Herb	Green house	29.4 dS/m	high	4 months	long	Sandy loam soil	3	-0.3857	0.0009
67	8	Na uptake	Bharti et al., 2013	Rhizophagus intraradices	single	Mentha arvensis	C3	Dicot	Lamiaceae	Perennial plants	Herb	Green house	29.4 dS/m	high	4 months	long	Sandy loam soil	3	-0.6268	0.0006
68	8	Proline accumulation	Bharti et al., 2013	Funneliformis mosseae	single	Mentha arvensis	C3	Dicot	Lamiaceae	Perennial plants	Herb	Green house	29.4 dS/m	high	4 months	long	Sandy loam soil	3	0.1926	0.2009
69	8	Proline accumulation	Bharti et al., 2013	Glomus aggregatum	single	Mentha arvensis	C3	Dicot	Lamiaceae	Perennial plants	Herb	Green house	29.4 dS/m	high	4 months	long	Sandy loam soil	3	0.0103	0.2004
70	8	Proline accumulation	Bharti et al., 2013	Rhizophagus fasciculatus	single	Mentha arvensis	C3	Dicot	Lamiaceae	Perennial plants	Herb	Green house	29.4 dS/m	high	4 months	long	Sandy loam soil	3	0.2054	0.2033
71	8	Proline accumulation	Bharti et al., 2013	Rhizophagus intraradices	single	Mentha arvensis	C3	Dicot	Lamiaceae	Perennial plants	Herb	Green house	29.4 dS/m	high	4 months	long	Sandy loam soil	3	0.4707	0.2009
72	11	Shoot dry weight	Cantrell et al., 2001	Rhizophagus intraradices	single	Lactuca sativa	C3	Dicot	Asteraceae	Annual plants	Forb/Herb	Green house	4 dS/m	low	58 days	intermediate	Sandy loam soil	10	0.0652	0.0002
73	11	Shoot dry weight	Cantrell et al., 2001	Rhizophagus intraradices	single	Lactuca sativa	C3	Dicot	Asteraceae	Annual plants	Forb/Herb	Green house	8 dS/m	moderate	58 days	intermediate	Sandy loam soil	10	0.1723	0.0003
74	11	Shoot dry weight	Cantrell et al., 2001	Rhizophagus intraradices	single	Lactuca sativa	C3	Dicot	Asteraceae	Annual plants	Forb/Herb	Green house	12 dS/m	high	58 days	intermediate	Sandy loam soil	10	0.3639	0.0012
75	11	Shoot dry weight	Cantrell et al., 2001	Funneliformis mosseae	single	Lactuca sativa	C3	Dicot	Asteraceae	Annual plants	Forb/Herb	Green house	4 dS/m	low	58 days	intermediate	Silty soil	10	0.1743	0.0001
76	11	Shoot dry weight	Cantrell et al., 2001	Funneliformis mosseae	single	Lactuca sativa	C3	Dicot	Asteraceae	Annual plants	Forb/Herb	Green house	8 dS/m	moderate	58 days	intermediate	Silty soil	10	0.0664	0.0003
77	11	Shoot dry weight	Cantrell et al., 2001	Funneliformis mosseae	single	Lactuca sativa	C3	Dicot	Asteraceae	Annual plants	Forb/Herb	Green house	12 dS/m	high	58 days	intermediate	Silty soil	10	0.3143	0.0009
78	13	Shoot dry weight	Echeverria et al., 2008	Rhizophagus intraradices	single	Lotus glaber	C3	Dicot	Fabaceae	Perennial plants	Forb/herb	Green house	14.7 dS/m	high	60 days	intermediate	vermiculite	4	0.7722	0.0439
79	13	Root dry weight	Echeverria et al., 2008	Rhizophagus intraradices	single	Lotus glaber	C3	Dicot	Fabaceae	Perennial plants	Forb/herb	Green house	14.7 dS/m	high	60 days	intermediate	vermiculite	4	0.8712	2.0958
80	13	Root dry weight	Echeverria et al., 2008	Rhizophagus intraradices	single	Lotus glaber	C3	Dicot	Fabaceae	Perennial plants	Forb/herb	Green house	14.7 dS/m	high	60 days	intermediate	vermiculite	4	1.0774	0.0112
81	13	Total dry weight	Echeverria et al., 2008	Rhizophagus intraradices	single	Lotus glaber	C3	Dicot	Fabaceae	Perennial plants	Forb/herb	Green house	14.7 dS/m	high	60 days	intermediate	vermiculite	4	0.7172	0.0084
82	13	Total dry weight	Echeverria et al., 2008	Rhizophagus intraradices	single	Lotus glaber	C3	Dicot	Fabaceae	Perennial plants	Forb/herb	Green house	14.7 dS/m	high	60 days	intermediate	vermiculite	4	1.0178	0.0596
83	14	Shoot dry weight	Echeverria et al., 2013	Rhizophagus intraradices	single	Lotus tenuis	C3	Dicot	Fabaceae	Perennial plants	Forb/herb	Green house	14.7 dS/m	high	45 days	short	vermiculite	4	-0.1451	0.0385
84	14	Root dry weight	Echeverria et al., 2013	Rhizophagus intraradices	single	Lotus tenuis	C3	Dicot	Fabaceae	Perennial plants	Forb/herb	Green house	14.7 dS/m	high	45 days	short	vermiculite	4	-0.3026	0.0838
85	14	Total dry weight	Echeverria et al., 2013	Rhizophagus intraradices	single	Lotus tenuis	C3	Dicot	Fabaceae	Perennial plants	Forb/herb	Green house	14.7 dS/m	high	45 days	short	vermiculite	4	-0.182	0.068
86	14	Proline accumulation	Echeverria et al., 2013	Rhizophagus intraradices	single	Lotus tenuis	C3	Dicot	Fabaceae	Perennial plants	Forb/herb	Green house	14.7 dS/m	high	45 days	short	vermiculite	4	-1.1643	0.0017
87	18	Shoot dry weight	Evelin et al., 2012	Rhizophagus intraradices	single	Trigonella foenum	C3	Dicot	Fabaceae	Annual plants	Forb/Herb	Field condition	5 dS/m	moderate	51 days	short	Sandy loam soil	3	0.3939	0.0033
88	18	Shoot dry weight	Evelin et al., 2012	Rhizophagus intraradices	single	Trigonella foenum	C3	Dicot	Fabaceae	Annual plants	Forb/Herb	Field condition	9.8 dS/m	high	51 days	short	Sandy loam soil	3	0.2076	0.0023
89	18	Shoot dry weight	Evelin et al., 2012	Rhizophagus intraradices	single	Trigonella foenum	C3	Dicot	Fabaceae	Annual plants	Forb/Herb	Field condition	19.6 dS/m	high	51 days	short	Sandy loam soil	3	0.3878	0.0047
90	18	Root dry weight	Evelin et al., 2012	Rhizophagus intraradices	single	Trigonella foenum	C3	Dicot	Fabaceae	Annual plants	Forb/Herb	Field condition	5 dS/m	moderate	51 days	short	Sandy loam soil	3	0.4055	0.0134
91	18	Root dry weight	Evelin et al., 2012	Rhizophagus intraradices	single	Trigonella foenum	C3	Dicot	Fabaceae	Annual plants	Forb/Herb	Field condition	9.8 dS/m	high	51 days	short	Sandy loam soil	3	0.1823	0.0023
92	18	Root dry weight	Evelin et al., 2012	Rhizophagus intraradices	single	Trigonella foenum	C3	Dicot	Fabaceae	Annual plants	Forb/Herb	Field condition	19.6 dS/m	high	51 days	short	Sandy loam soil	3	0.5108	0.0404
93	18	Total dry weight	Evelin et al., 2012	Rhizophagus intraradices	single	Trigonella foenum	C3	Dicot	Fabaceae	Annual plants	Forb/Herb	Field condition	5 dS/m	moderate	51 days	short	Sandy loam soil	3	0.3959	0.0042
94	18	Total dry weight	Evelin et al., 2012	Rhizophagus intraradices	single	Trigonella foenum	C3	Dicot	Fabaceae	Annual plants	Forb/Herb	Field condition	9.8 dS/m	high	51 days	short	Sandy loam soil	3	0.2036	0.0019
95	18	Total dry weight	Evelin et al., 2012	Rhizophagus intraradices	single	Trigonella foenum	C3	Dicot	Fabaceae	Annual plants	Forb/Herb	Field condition	19.6 dS/m	high	51 days	short	Sandy loam soil	3	0.4055	0.0065
96	19	Proline accumulation	Evelin et al., 2013	Rhizophagus intraradices	single	Trigonella foenum	C3	Dicot	Fabaceae	Annual plants	Forb/Herb	Green house	5 dS/m	moderate	37 days	short	Sandy loam soil	3	-0.5974	0.0191
97	19	Proline accumulation	Evelin et al., 2013	Rhizophagus intraradices	single	Trigonella foenum	C3	Dicot	Fabaceae	Annual plants	Forb/Herb	Green house	9.8 dS/m	high	37 days	short	Sandy soil	3	-0.6756	0.0035
98	19	Proline accumulation	Evelin et al., 2013	Rhizophagus intraradices	single	Trigonella foenum	C3	Dicot	Fabaceae	Annual plants	Forb/Herb	Green house	19.6 dS/m	high	37 days	short	Sandy soil	3	-0.4339	0.0047
99	20	Shoot dry weight	Garg and Baher, 2013	Funneliformis mosseae	single	Cicer arietinum	C3	Dicot	Fabaceae	Annual plants	Forb/Herb	Green house	4 dS/m	low	80 days	intermediate	Sandy loam soil	6	0.3357	0.0116
100	20	Shoot dry weight	Garg and Baher, 2013	Funneliformis mosseae	single	Cicer arietinum	C3	Dicot	Fabaceae	Annual plants	Forb/Herb	Green house	6 dS/m	moderate	80 days	intermediate	Sandy loam soil	6	0.4113	0.0157
101	20	Shoot dry weight	Garg and Baher, 2013	Funneliformis mosseae	single	Cicer arietinum	C3	Dicot	Fabaceae	Annual plants	Forb/Herb	Green house	8 dS/m	moderate	80 days	intermediate	Sandy loam soil	6	0.4695	0.0846
102	20	Root dry weight	Garg and Baher, 2013	Funneliformis mosseae	single	Cicer arietinum	C3	Dicot	Fabaceae	Annual plants	Forb/Herb	Green house	4 dS/m	low	80 days	intermediate	Sandy loam soil	6	0.4263	0.1707
103	20	Root dry weight	Garg and Baher, 2013	Funneliformis mosseae	single	Cicer arietinum	C3	Dicot	Fabaceae	Annual plants	Forb/Herb	Green house	6 dS/m	moderate	80 days	intermediate	Sandy loam soil	6	0.432	0.0197
104	20	Root dry weight	Garg and Baher, 2013	Funneliformis mosseae	single	Cicer arietinum	C3	Dicot	Fabaceae	Annual plants	Forb/Herb	Green house	8 dS/m	moderate	80 days	intermediate	Sandy loam soil	6	0.4875	0.102
105	20	Total dry weight	Garg and Baher, 2013	Funneliformis mosseae	single	Cicer arietinum	C3	Dicot	Fabaceae	Annual plants	Forb/Herb	Green house	4 dS/m	low	80 days	intermediate	Sandy loam soil	6	0.3999	0.008
106	20	Total dry weight	Garg and Baher, 2013	Funneliformis mosseae	single	Cicer arietinum	C3	Dicot	Fabaceae	Annual plants	Forb/Herb	Green house	6 dS/m	moderate	80 days	intermediate	Sandy loam soil	6	0.4254	0.018
107	20	Total dry weight	Garg and Baher, 2013	Funneliformis mosseae	single	Cicer arietinum	C3	Dicot	Fabaceae	Annual plants	Forb/Herb	Green house	8 dS/m	moderate	80 days	intermediate	Sandy loam soil	6	0.4824	0.0854
108	20	Na uptake	Garg and Baher, 2013	Funneliformis mosseae	single	Cicer arietinum	C3	Dicot	Fabaceae	Annual plants	Forb/Herb	Green house	4 dS/m	low	80 days	intermediate	Sandy loam soil	6	-0.1884	0.0052
109	20	Na uptake	Garg and Baher, 2013	Funneliformis mosseae	single	Cicer arietinum	C3	Dicot	Fabaceae	Annual plants	Forb/Herb	Green house	6 dS/m	moderate	80 days	intermediate	Sandy loam soil	6	-0.2417	0.0029
110	20	Na uptake	Garg and Baher, 2013	Funneliformis mosseae	single	Cicer arietinum	C3	Dicot	Fabaceae	Annual plants	Forb/Herb	Green house	8 dS/m	moderate	80 days	intermediate	Sandy loam soil	6	-0.2968	0.0019
111	20	Proline accumulation	Garg and Baher, 2013	Funneliformis mosseae	single	Cicer arietinum	C3	Dicot	Fabaceae	Annual plants	Forb/Herb	Green house	4 dS/m	low	80 days	intermediate	Sandy loam soil	6	0.1599	0.0085
112	20	Proline accumulation	Garg and Baher, 2013	Funneliformis mosseae	single	Cicer arietinum	C3	Dicot	Fabaceae	Annual plants	Forb/Herb	Green house	6 dS/m	moderate	80 days	intermediate	Sandy loam soil	6	0.1859	0.005
113	20	Proline accumulation	Garg and Baher, 2013	Funneliformis mosseae	single	Cicer arietinum	C3	Dicot	Fabaceae	Annual plants	Forb/Herb	Green house	8 dS/m	moderate	80 days	intermediate	Sandy loam soil	6	0.1882	0.0046
114	21	Shoot dry weight	Garg and Chandel, 2011	Funneliformis mosseae	single	Cajanus cajan	C3	Dicot	Fabaceae	Woody	Subshrub	Green house	4 dS/m	low	60 days	intermediate	Sandy loam soil	6	0.2572	0.0078
115	21	Shoot dry weight	Garg and Chandel, 2011	Funneliformis mosseae	single	Cajanus cajan	C3	Dicot	Fabaceae	Woody	Subshrub	Green house	6 dS/m	moderate	60 days	intermediate	Sandy loam soil	6	0.3767	0.0105
116	21	Root dry weight	Garg and Chandel, 2011	Funneliformis mosseae	single	Cajanus cajan	C3	Dicot	Fabaceae	Woody	Subshrub	Green house	4 dS/m	low	60 days	intermediate	Sandy loam soil	6	0.1643	0.0517
117	21	Root dry weight	Garg and Chandel, 2011	Funneliformis mosseae	single	Cajanus cajan	C3	Dicot	Fabaceae	Woody	Subshrub	Green house	6 dS/m	moderate	60 days	intermediate	Sandy loam soil	6	0.1087	0.0452
118	21	Root dry weight	Garg and Chandel, 2011	Funneliformis mosseae	single	Cajanus cajan	C3	Dicot	Fabaceae	Woody	Subshrub	Green house	4 dS/m	low	60 days	intermediate	Sandy loam soil	6	0.1664	0.4041
119	21	Root dry weight	Garg and Chandel, 2011	Funneliformis mosseae	single	Cajanus cajan	C3	Dicot	Fabaceae	Woody	Subshrub	Green house	6 dS/m	moderate	60 days	intermediate	Sandy loam soil	6	0.1556	0.1947
120	21	N uptake	Garg and Chandel, 2011	Funneliformis mosseae	single	Cajanus cajan	C3	Dicot	Fabaceae	Woody	Subshrub	Green house	4 dS/m	low	60 days	intermediate	Sandy loam soil	6	0.3139	0.0002
121	21	N uptake	Garg and Chandel, 2011	Funneliformis mosseae	single	Cajanus cajan	C3	Dicot	Fabaceae	Woody	Subshrub	Green house	6 dS/m	moderate	60 days	intermediate	Sandy loam soil	6	0.3573	0.0004
122	22	Shoot dry weight	Garg and Chandel, 2012	Funneliformis mosseae	single	Cajanus cajan	C3	Dicot	Fabaceae	Woody	Subshrub	Green house	6 dS/m	moderate	60 days	intermediate	Sandy loam soil	6	0.4408	0.0535
123	22	Shoot dry weight	Garg and Chandel, 2012	Funneliformis mosseae	single	Cajanus cajan	C3	Dicot	Fabaceae	Woody	Subshrub	Green house	6 dS/m	moderate	60 days	intermediate	Sandy loam soil	6	0.3175	0.0734
124	22	Root dry weight	Garg and Chandel, 2012	Funneliformis mosseae	single	Cajanus cajan	C3	Dicot	Fabaceae	Woody	Subshrub	Green house	6 dS/m	moderate	60 days	intermediate	Sandy loam soil	6	0.4029	0.0072
125	22	Root dry weight	Garg and Chandel, 2012	Funneliformis mosseae	single	Cajanus cajan	C3	Dicot	Fabaceae	Woody	Subshrub	Green house	6 dS/m	moderate	60 days	intermediate	Sandy loam soil	6	0.4001	0.08
126	22	Total dry weight	Garg and Chandel, 2012	Funneliformis mosseae	single	Cajanus cajan	C3	Dicot	Fabaceae	Woody	Subshrub	Green house	6 dS/m	moderate	60 days	intermediate	Sandy loam soil	6	0.4351	0.0438
127	22	Total dry weight	Garg and Chandel, 2012	Funneliformis mosseae	single	Cajanus cajan	C3	Dicot	Fabaceae	Woody	Subshrub	Green house	6 dS/m	moderate	60 days	intermediate	Sandy loam soil	6	0.3254	0.0729
128	22	Na uptake	Garg and Chandel, 2012	Funneliformis mosseae	single	Cajanus cajan	C3	Dicot	Fabaceae	Woody	Subshrub	Green house	6 dS/m	moderate	60 days	intermediate	Sandy loam soil	6	-0.2045	0.0484
129	24	Shoot dry weight	Giri et al., 2004	Glomus macrocarpum	single	Sesbania grandiflora	C3	Dicot	Fabaceae	Perennial plants	Herb	Green house	15.8 dS/m	high	30 days	short	Sandy loam soil	5	1.2526	0.0075
130	24	Shoot dry weight	Giri et al., 2004	Glomus macrocarpum	single	Sesbania grandiflora	C3	Dicot	Fabaceae	Perennial plants	Herb	Green house	15.8 dS/m	high	60 days	intermediate	Sandy loam soil	5	0.2734	0.0046
131	24	Shoot dry weight	Giri et al., 2004	Glomus macrocarpum	single	Sesbania aegyptiaca	C3	Dicot	Fabaceae	Perennial plants	Herb	Green house	15.8 dS/m	high	30 days	short	Sandy loam soil	5	0.3467	0.0182
132	24	Shoot dry weight	Giri et al., 2004	Glomus macrocarpum	single	Sesbania aegyptiaca	C3	Dicot	Fabaceae	Perennial plants	Herb	Green house	15.8 dS/m	high	60 days	intermediate	Sandy loam soil	5	-0.6686	0.0427
133	24	Root dry weight	Giri et al., 2004	Glomus macrocarpum	single	Sesbania grandiflora	C3	Dicot	Fabaceae	Perennial plants	Herb	Green house	15.8 dS/m	high	30 days	short	Sandy loam soil	5	0.7653	0.0617
134	24	Root dry weight	Giri et al., 2004	Glomus macrocarpum	single	Sesbania grandiflora	C3	Dicot	Fabaceae	Perennial plants	Herb	Green house	15.8 dS/m	high	60 days	intermediate	Sandy loam soil	5	0.1439	0.0063
135	24	Root dry weight	Giri et al., 2004	Glomus macrocarpum	single	Sesbania aegyptiaca	C3	Dicot	Fabaceae	Perennial plants	Herb	Green house	15.8 dS/m	high	30 days	short	Sandy loam soil	5	1.3132	0.0266
136	24	Root dry weight	Giri et al., 2004	Glomus macrocarpum	single	Sesbania aegyptiaca	C3	Dicot	Fabaceae	Perennial plants	Herb	Green house	15.8 dS/m	high	60 days	intermediate	Sandy loam soil	5	0.2143	0.0048
137	24	Total dry weight	Giri et al., 2004	Glomus macrocarpum	single	Sesbania grandiflora	C3	Dicot	Fabaceae	Perennial plants	Herb	Green house	15.8 dS/m	high	30 days	short	Sandy loam soil	5	1.1181	0.0156
138	24	Total dry weight	Giri et al., 2004	Glomus macrocarpum	single	Sesbania grandiflora	C3	Dicot	Fabaceae	Perennial plants	Herb	Green house	15.8 dS/m	high	60 days	intermediate	Sandy loam soil	5	0.2415	0.005
139	24	Total dry weight	Giri et al., 2004	Glomus macrocarpum	single	Sesbania aegyptiaca	C3	Dicot	Fabaceae	Perennial plants	Herb	Green house	15.8 dS/m	high	30 days	short	Sandy loam soil	5	0.5448	0.0175
140	24	Total dry weight	Giri et al., 2004	Glomus macrocarpum	single	Sesbania aegyptiaca	C3	Dicot	Fabaceae	Perennial plants	Herb	Green house	15.8 dS/m	high	60 days	intermediate	Sandy loam soil	5	-0.4239	0.0242
141	27	Shoot dry weight	Hajiboland et al., 2010	Rhizophagus intraradices	single	Solanum lycopersicum	C3	Dicot	Solanaceae	Annual plants	Forb/Herb	Green house	5 dS/m	moderate	12 weeks	intermediate	Sandy loam soil	4	0.3469	0.0031
142	27	Shoot dry weight	Hajiboland et al., 2010	Rhizophagus intraradices	single	Solanum lycopersicum	C3	Dicot	Solanaceae	Annual plants	Forb/Herb	Green house	10 dS/m	high	12 weeks	intermediate	Sandy loam soil	4	0.716	0.0064
143	27	Root dry weight	Hajiboland et al., 2010	Rhizophagus intraradices	single	Solanum lycopersicum	C3	Dicot	Solanaceae	Annual plants	Forb/Herb	Green house	5 dS/m	moderate	12 weeks	intermediate	Sandy loam soil	4	0.2131	0.1192
144	27	Root dry weight	Hajiboland et al., 2010	Rhizophagus intraradices	single	Solanum lycopersicum	C3	Dicot	Solanaceae	Annual plants	Forb/Herb	Green house	10 dS/m	high	12 weeks	intermediate	Sandy loam soil	4	0.4504	0.0184
145	27	Root dry weight	Hajiboland et al., 2010	Rhizophagus intraradices	single	Solanum lycopersicum	C3	Dicot	Solanaceae	Annual plants	Forb/Herb	Green house	5 dS/m	moderate	12 weeks	intermediate	Sandy loam soil	4	0.3663	0.0082
146	27	Root dry weight	Hajiboland et al., 2010	Rhizophagus intraradices	single	Solanum lycopersicum	C3	Dicot	Solanaceae	Annual plants	Forb/Herb	Green house	10 dS/m	high	12 weeks	intermediate	Sandy loam soil	4	0.6451	0.0412
147	27	Total dry weight	Hajiboland et al., 2010	Rhizophagus intraradices	single	Solanum lycopersicum	C3	Dicot	Solanaceae	Annual plants	Forb/Herb	Green house	5 dS/m	moderate	12 weeks	intermediate	Sandy loam soil	4	0.3022	0.0023
148	27	Total dry weight	Hajiboland et al., 2010	Rhizophagus intraradices	single	Solanum lycopersicum	C3	Dicot	Solanaceae	Annual plants	Forb/Herb	Green house	10 dS/m	high	12 weeks	intermediate	Sandy loam soil	4	0.3702	0.0073
149	27	Total dry weight	Hajiboland et al., 2010	Rhizophagus intraradices	single	Solanum lycopersicum	C3	Dicot	Solanaceae	Annual plants	Forb/Herb	Green house	5 dS/m	moderate	12 weeks	intermediate	Sandy loam soil	4	0.4898	0.0053
150	27	Total dry weight	Hajiboland et al., 2010	Rhizophagus intraradices	single	Solanum lycopersicum	C3	Dicot	Solanaceae	Annual plants	Forb/Herb	Green house	10 dS/m	high	12 weeks	intermediate	Sandy loam soil	4	0.9984	0.006
151	27	P uptake	Hajiboland et al., 2010	Rhizophagus intraradices	single	Solanum lycopersicum	C3	Dicot	Solanaceae	Annual plants	Forb/Herb	Green house	5 dS/m	moderate	12 weeks	intermediate	Sandy loam soil	4	0.7229	0.0078
152	27	P uptake	Hajiboland et al., 2010	Rhizophagus intraradices	single	Solanum lycopersicum	C3	Dicot	Solanaceae	Annual plants	Forb/Herb	Green house	10 dS/m	high	12 weeks	intermediate	Sandy loam soil	4	0.5736	0.0562
153	27	K uptake	Hajiboland et al., 2010	Rhizophagus intraradices	single	Solanum lycopersicum	C3	Dicot	Solanaceae	Annual plants	Forb/Herb	Green house	5 dS/m	moderate	12 weeks	intermediate	Sandy loam soil	4	0.6063	0.0099
154	27	K uptake	Hajiboland et al., 2010	Rhizophagus intraradices	single	Solanum lycopersicum	C3	Dicot	Solanaceae	Annual plants	Forb/Herb	Green house	10 dS/m	high	12 weeks	intermediate	Sandy loam soil	4	0.5521	0.0497
155	27	Na uptake	Hajiboland et al., 2010	Rhizophagus intraradices	single	Solanum lycopersicum	C3	Dicot	Solanaceae	Annual plants	Forb/Herb	Green house	5 dS/m	moderate	12 weeks	intermediate	Sandy loam soil	4	0.169	0.0054
156	27	Na uptake	Hajiboland et al., 2010	Rhizophagus intraradices	single	Solanum lycopersicum	C3	Dicot	Solanaceae	Annual plants	Forb/Herb	Green house	10 dS/m	high	12 weeks	intermediate	Sandy loam soil	4	0.1031	0.0056
157	27	Proline accumulation	Hajiboland et al., 2010	Rhizophagus intraradices	single	Solanum lycopersicum	C3	Dicot	Solanaceae	Annual plants	Forb/Herb	Green house	5 dS/m	moderate	12 weeks	intermediate	Sandy loam soil	4	0.0476	0.0009
158	27	Proline accumulation	Hajiboland et al., 2010	Rhizophagus intraradices	single	Solanum lycopersicum	C3	Dicot	Solanaceae	Annual plants	Forb/Herb	Green house	10 dS/m	high	12 weeks	intermediate	Sandy loam soil	4	0.1529	0.0003
159	29	Shoot dry weight	He et al., 2013	Funneliformis mosseae	single	Solanum lycopersicum	C3	Dicot	Solanaceae	Annual plants	Forb/Herb	Green house	4.2dS/m	moderate	40 days	short	sandy soil	6	0.1793	0.0004
160	29	Shoot dry weight	He et al., 2013	Funneliformis mosseae	single	Solanum lycopersicum	C3	Dicot	Solanaceae	Annual plants	Forb/Herb	Green house	7.1dS/m	moderate	40 days	short	sandy soil	6	0.2073	0.0004
161	29	Root dry weight	He et al., 2013	Funneliformis mosseae	single	Solanum lycopersicum	C3	Dicot	Solanaceae	Annual plants	Forb/Herb	Green house	4.2dS/m	moderate	40 days	short	sandy soil	6	0.3205	0.0007
162	29	Root dry weight	He et al., 2013	Funneliformis mosseae	single	Solanum lycopersicum	C3	Dicot	Solanaceae	Annual plants	Forb/Herb	Green house	7.1dS/m	moderate	40 days	short	sandy soil	6	0.4769	0.0007
163	29	Total dry weight	He et al., 2013	Funneliformis mosseae	single	Solanum lycopersicum	C3	Dicot	Solanaceae	Annual plants	Forb/Herb	Green house	4.2dS/m	moderate	40 days	short	sandy soil	6	0.2001	0.0004
164	29	Total dry weight	He et al., 2013	Funneliformis mosseae	single	Solanum lycopersicum	C3	Dicot	Solanaceae	Annual plants	Forb/Herb	Green house	7.1dS/m	moderate	40 days	short	sandy soil	6	0.2336	0.0004
165	29	Na uptake	He et al., 2013	Funneliformis mosseae	single	Solanum lycopersicum	C3	Dicot	Solanaceae	Annual plants	Forb/Herb	Green house	4.2dS/m	moderate	40 days	short	sandy soil	6	-0.2687	0.0009
166	29	Na uptake	He et al., 2013	Funneliformis mosseae	single	Solanum lycopersicum	C3	Dicot	Solanaceae	Annual plants	Forb/Herb	Green house	7.1dS/m	moderate	40 days	short	sandy soil	6	-0.0805	0.0003
167	30	Shoot dry weight	Huang et al., 2013	Claroideoglomus etunicatum	single	Solanum lycopersicum	C3	Dicot	Solanaceae	Annual plants	Forb/Herb	Green house	5.91 dS/m	moderate	6 weeks	short	Sandy soil	3	0.085	0
168	30	Shoot dry weight	Huang et al., 2013	Funneliformis mosseae	single	Solanum lycopersicum	C3	Dicot	Solanaceae	Annual plants	Forb/Herb	Green house	5.91 dS/m	moderate	6 weeks	short	Sandy soil	3	0.1359	0
169	30	Shoot dry weight	Huang et al., 2013	C. etunicatum and F. mosseae	mix	Solanum lycopersicum	C3	Dicot	Solanaceae	Annual plants	Forb/Herb	Green house	5.91 dS/m	moderate	6 weeks	short	Sandy soil	3	0.0396	0
170	30	Shoot dry weight	Huang et al., 2013	Claroideoglomus etunicatum	single	Solanum lycopersicum	C3	Dicot	Solanaceae	Annual plants	Forb/Herb	Green house	5.91 dS/m	moderate	6 weeks	short	Sandy soil	3	0.0636	0
171	30	Shoot dry weight	Huang et al., 2013	Funneliformis mosseae	single	Solanum lycopersicum	C3	Dicot	Solanaceae	Annual plants	Forb/Herb	Green house	5.91 dS/m	moderate	6 weeks	short	Sandy soil	3	0.0671	0.0044
172	30	Shoot dry weight	Huang et al., 2013	C. etunicatum and F. mosseae	mix	Solanum lycopersicum	C3	Dicot	Solanaceae	Annual plants	Forb/Herb	Green house	5.91 dS/m	moderate	6 weeks	short	Sandy soil	3	0.0705	0
173	30	Root dry weight	Huang et al., 2013	Claroideoglomus etunicatum	single	Solanum lycopersicum	C3	Dicot	Solanaceae	Annual plants	Forb/Herb	Green house	5.91 dS/m	moderate	6 weeks	short	Sandy soil	3	0.3729	0
174	30	Root dry weight	Huang et al., 2013	Funneliformis mosseae	single	Solanum lycopersicum	C3	Dicot	Solanaceae	Annual plants	Forb/Herb	Green house	5.91 dS/m	moderate	6 weeks	short	Sandy soil	3	0.3615	0
175	30	Root dry weight	Huang et al., 2013	C. etunicatum and F. mosseae	mix	Solanum lycopersicum	C3	Dicot	Solanaceae	Annual plants	Forb/Herb	Green house	5.91 dS/m	moderate	6 weeks	short	Sandy soil	3	0.017	0
176	30	Root dry weight	Huang et al., 2013	Claroideoglomus etunicatum	single	Solanum lycopersicum	C3	Dicot	Solanaceae	Annual plants	Forb/Herb	Green house	5.91 dS/m	moderate	6 weeks	short	Sandy soil	3	0.2322	0
177	30	Root dry weight	Huang et al., 2013	Funneliformis mosseae	single	Solanum lycopersicum	C3	Dicot	Solanaceae	Annual plants	Forb/Herb	Green house	5.91 dS/m	moderate	6 weeks	short	Sandy soil	3	0.2377	0
178	30	Root dry weight	Huang et al., 2013	C. etunicatum and F. mosseae	mix	Solanum lycopersicum	C3	Dicot	Solanaceae	Annual plants	Forb/Herb	Green house	5.91 dS/m	moderate	6 weeks	short	Sandy soil	3	0.1589	0
179	32	Total dry weight	Jalaluddin, 1993	Rhizophagus intraradices	single	Gossypium sp.	C3	Dicot	Malvaceae	Grass	Grass	Green house	7.1 dS/m	moderate	20 days	short	Silty soil	6	-0.1542	0.0502
180	34	Shoot dry weight	Kadian et al., 2013b	Funneliformis mosseae	single	Cicer arietinum	C3	Dicot	Fabaceae	Annual plants	Forb/Herb	Green house	4 dS/m	low	100 days	intermediate	sandy soil	5	0.3062	0.005
181	34	Shoot dry weight	Kadian et al., 2013b	Funneliformis mosseae	single	Cicer arietinum	C3	Dicot	Fabaceae	Annual plants	Forb/Herb	Green house	8 dS/m	moderate	100 days	intermediate	sandy soil	5	0.6268	0.0223
182	34	Shoot dry weight	Kadian et al., 2013b	Funneliformis mosseae	single	Cicer arietinum	C3	Dicot	Fabaceae	Annual plants	Forb/Herb	Green house	12 dS/m	high	100 days	intermediate	sandy soil	5	0.7566	0.0328
183	34	Root dry weight	Kadian et al., 2013b	Funneliformis mosseae	single	Cicer arietinum	C3	Dicot	Fabaceae	Annual plants	Forb/Herb	Green house	4 dS/m	low	100 days	intermediate	sandy soil	5	2.0491	0.0057
184	34	Root dry weight	Kadian et al., 2013b	Funneliformis mosseae	single	Cicer arietinum	C3	Dicot	Fabaceae	Annual plants	Forb/Herb	Green house	8 dS/m	moderate	100 days	intermediate	sandy soil	5	1.6749	0.0025
185	34	Root dry weight	Kadian et al., 2013b	Funneliformis mosseae	single	Cicer arietinum	C3	Dicot	Fabaceae	Annual plants	Forb/Herb	Green house	12 dS/m	high	100 days	intermediate	sandy soil	5	1.9149	0.0522
186	34	Total dry weight	Kadian et al., 2013b	Funneliformis mosseae	single	Cicer arietinum	C3	Dicot	Fabaceae	Annual plants	Forb/Herb	Green house	4 dS/m	low	100 days	intermediate	sandy soil	5	1.3536	0.005
187	34	Total dry weight	Kadian et al., 2013b	Funneliformis mosseae	single	Cicer arietinum	C3	Dicot	Fabaceae	Annual plants	Forb/Herb	Green house	8 dS/m	moderate	100 days	intermediate	sandy soil	5	2.5434	0.0186
188	34	Total dry weight	Kadian et al., 2013b	Funneliformis mosseae	single	Cicer arietinum	C3	Dicot	Fabaceae	Annual plants	Forb/Herb	Green house	12 dS/m	high	100 days	intermediate	sandy soil	5	3.6925	0.0341
189	34	N uptake	Kadian et al., 2013b	Funneliformis mosseae	single	Cicer arietinum	C3	Dicot	Fabaceae	Annual plants	Forb/Herb	Green house	4 dS/m	low	100 days	intermediate	sandy soil	5	1.9793	0.0022
190	34	N uptake	Kadian et al., 2013b	Funneliformis mosseae	single	Cicer arietinum	C3	Dicot	Fabaceae	Annual plants	Forb/Herb	Green house	8 dS/m	moderate	100 days	intermediate	sandy soil	5	1.857	0.0166
191	34	N uptake	Kadian et al., 2013b	Funneliformis mosseae	single	Cicer arietinum	C3	Dicot	Fabaceae	Annual plants	Forb/Herb	Green house	12 dS/m	high	100 days	intermediate	sandy soil	5	1.7992	0.0495
192	34	P uptake	Kadian et al., 2013b	Funneliformis mosseae	single	Cicer arietinum	C3	Dicot	Fabaceae	Annual plants	Forb/Herb	Green house	4 dS/m	low	100 days	intermediate	sandy soil	5	0.6932	0.0018
193	34	P uptake	Kadian et al., 2013b	Funneliformis mosseae	single	Cicer arietinum	C3	Dicot	Fabaceae	Annual plants	Forb/Herb	Green house	8 dS/m	moderate	100 days	intermediate	sandy soil	5	0.5191	0.0027
194	34	P uptake	Kadian et al., 2013b	Funneliformis mosseae	single	Cicer arietinum	C3	Dicot	Fabaceae	Annual plants	Forb/Herb	Green house	12 dS/m	high	100 days	intermediate	sandy soil	5	0.5221	0.0018
195	34	P uptake	Kadian et al., 2013b	Funneliformis mosseae	single	Cicer arietinum	C3	Dicot	Fabaceae	Annual plants	Forb/Herb	Green house	4 dS/m	low	100 days	intermediate	sandy soil	5	0.436	0.09
196	34	P uptake	Kadian et al., 2013b	Funneliformis mosseae	single	Cicer arietinum	C3	Dicot	Fabaceae	Annual plants	Forb/Herb	Green house	8 dS/m	moderate	100 days	intermediate	sandy soil	5	0.4626	0.0027
197	34	P uptake	Kadian et al., 2013b	Funneliformis mosseae	single	Cicer arietinum	C3	Dicot	Fabaceae	Annual plants	Forb/Herb	Green house	12 dS/m	high	100 days	intermediate	sandy soil	5	0.452	0.0038
198	34	K uptake	Kadian et al., 2013b	Funneliformis mosseae	single	Cicer arietinum	C3	Dicot	Fabaceae	Annual plants	Forb/Herb	Green house	4 dS/m	low	100 days	intermediate	sandy soil	5	0.2993	0.0019
199	34	K uptake	Kadian et al., 2013b	Funneliformis mosseae	single	Cicer arietinum	C3	Dicot	Fabaceae	Annual plants	Forb/Herb	Green house	8 dS/m	moderate	100 days	intermediate	sandy soil	5	0.2275	0.0023
200	34	K uptake	Kadian et al., 2013b	Funneliformis mosseae	single	Cicer arietinum	C3	Dicot	Fabaceae	Annual plants	Forb/Herb	Green house	12 dS/m	high	100 days	intermediate	sandy soil	5	0.1896	0.0027
201	34	Na uptake	Kadian et al., 2013b	Funneliformis mosseae	single	Cicer arietinum	C3	Dicot	Fabaceae	Annual plants	Forb/Herb	Green house	4 dS/m	low	100 days	intermediate	sandy soil	5	0.3192	0.0348
202	34	Na uptake	Kadian et al., 2013b	Funneliformis mosseae	single	Cicer arietinum	C3	Dicot	Fabaceae	Annual plants	Forb/Herb	Green house	8 dS/m	moderate	100 days	intermediate	sandy soil	5	0.4756	0.0137
203	34	Na uptake	Kadian et al., 2013b	Funneliformis mosseae	single	Cicer arietinum	C3	Dicot	Fabaceae	Annual plants	Forb/Herb	Green house	12 dS/m	high	100 days	intermediate	sandy soil	5	0.8595	0.0505
204	35	Total dry weight	Kashyap et al. 2005	Glomus sp.	mix	Mentha arvensis	C3	Dicot	Lamiaceae	Perennial plants	Herb	Field condition	4.6 dS/m	moderate	3 months	long	sandy soil	20	0.1967	0.0014
205	36	Total dry weight	Kashyap et al. 2006	Glomus sp.	mix	Morus alba	C3	Dicot	Moraceae	Woody	Tree	Field condition	4.6 dS/m	moderate	4 months	long	sandy soil	20	0.076	0.0006
206	36	Total dry weight	Kashyap et al. 2006	Glomus sp.	mix	Morus alba	C3	Dicot	Moraceae	Woody	Tree	Field condition	5.6 dS/m	moderate	4 months	long	sandy soil	20	0.0901	0.0001
207	36	Total dry weight	Kashyap et al. 2006	Glomus sp.	mix	Morus alba	C3	Dicot	Moraceae	Woody	Tree	Field condition	6.3 dS/m	moderate	4 months	long	sandy soil	20	0.2251	0.0012
208	36	Total dry weight	Kashyap et al. 2006	Glomus sp.	mix	Morus alba	C3	Dicot	Moraceae	Woody	Tree	Field condition	6.8 dS/m	moderate	4 months	long	sandy soil	20	0.157	0.0009
209	37	Shoot dry weight	Kohler et al., 2010	Funneliformis mosseae	single	Lactuca sativa	C3	Dicot	Asteraceae	Annual plants	Forb/Herb	Green house	5.6 dS/m	moderate	5 weeks	intermediate	sandy soil	5	0.365	0.0008
210	37	Shoot dry weight	Kohler et al., 2010	Funneliformis mosseae	single	Lactuca sativa	C3	Dicot	Asteraceae	Annual plants	Forb/Herb	Green house	6.8 dS/m	moderate	5 weeks	intermediate	sandy soil	5	0.2351	0.0009
211	37	Root dry weight	Kohler et al., 2010	Funneliformis mosseae	single	Lactuca sativa	C3	Dicot	Asteraceae	Annual plants	Forb/Herb	Green house	5.6 dS/m	moderate	5 weeks	intermediate	sandy soil	5	0.619	0.002
212	37	Root dry weight	Kohler et al., 2010	Funneliformis mosseae	single	Lactuca sativa	C3	Dicot	Asteraceae	Annual plants	Forb/Herb	Green house	6.8 dS/m	moderate	5 weeks	intermediate	sandy soil	5	0.5486	0.0035
213	37	Total dry weight	Kohler et al., 2010	Funneliformis mosseae	single	Lactuca sativa	C3	Dicot	Asteraceae	Annual plants	Forb/Herb	Green house	5.6 dS/m	moderate	5 weeks	intermediate	sandy soil	5	0.457	0.0012
214	37	Total dry weight	Kohler et al., 2010	Funneliformis mosseae	single	Lactuca sativa	C3	Dicot	Asteraceae	Annual plants	Forb/Herb	Green house	6.8 dS/m	moderate	5 weeks	intermediate	sandy soil	5	0.3193	0.0015
215	39	Shoot dry weight	Li et al., 2012	Funneliformis mosseae	single	Suaeda salsa	C3	Dicot	Amaranthaceae	Woody	Subshrub	Green house	39.2 dS/m	high	95 days	intermediate	sandy soil	5	0.3867	0.0069
216	39	Root dry weight	Li et al., 2012	Funneliformis mosseae	single	Suaeda salsa	C3	Dicot	Amaranthaceae	Woody	Subshrub	Green house	39.2 dS/m	high	95 days	intermediate	sandy soil	5	0.3577	0.0217
217	39	Total dry weight	Li et al., 2012	Funneliformis mosseae	single	Suaeda salsa	C3	Dicot	Amaranthaceae	Woody	Subshrub	Green house	39.2 dS/m	high	95 days	intermediate	sandy soil	5	0.365	0.007
218	42	P uptake	Navarro et al., 2012	Rhizophagus intraradices	single	Dianthus caryophyllus	C3	Dicot	Caryophyllaceae	Perennial plants	Herb	Green house	6 dS/m	moderate	2 months	intermediate	sandy soil	6	0.0191	0.0019
219	42	K uptake	Navarro et al., 2012	Rhizophagus intraradices	single	Dianthus caryophyllus	C3	Dicot	Caryophyllaceae	Perennial plants	Herb	Green house	6 dS/m	moderate	2 months	intermediate	sandy soil	6	0.0231	0.0027
220	42	Na uptake	Navarro et al., 2012	Rhizophagus intraradices	single	Dianthus caryophyllus	C3	Dicot	Caryophyllaceae	Perennial plants	Herb	Green house	6 dS/m	moderate	2 months	intermediate	sandy soil	6	-0.0291	0.0018
221	45	Shoot dry weight	Peng et al., 2011	Rhizophagus intraradices	single	Astragalus sinicus	C3	Dicot	Fabaceae	Annual plants	Herb	Green house	4.6 dS/m	moderate	7 weeks	intermediate	sandy soil	3	1.4973	0.1086
222	45	Root dry weight	Peng et al., 2011	Rhizophagus intraradices	single	Astragalus sinicus	C3	Dicot	Fabaceae	Annual plants	Herb	Green house	4.6 dS/m	moderate	7 weeks	intermediate	sandy soil	3	1.8025	0.0859
223	45	Total dry weight	Peng et al., 2011	Rhizophagus intraradices	single	Astragalus sinicus	C3	Dicot	Fabaceae	Annual plants	Herb	Green house	4.6 dS/m	moderate	7 weeks	intermediate	sandy soil	3	2.2214	0.0974
224	46	Na uptake	Qun et al., 2010	Funneliformis mosseae	single	Solanum lycopersicum	C3	Dicot	Solanaceae	Annual plants	Forb/Herb	Green house	4.2 dS/m	moderate	100 days	long	Organized soil mixture	6	-0.3321	0.001
225	46	Na uptake	Qun et al., 2010	Funneliformis mosseae	single	Solanum lycopersicum	C3	Dicot	Solanaceae	Annual plants	Forb/Herb	Green house	7.1 dS/m	moderate	100 days	long	Organized soil mixture	6	-0.0755	0.0003
226	46	Proline accumulation	Qun et al., 2010	Funneliformis mosseae	single	Solanum lycopersicum	C3	Dicot	Solanaceae	Annual plants	Forb/Herb	Green house	4.2 dS/m	moderate	40 days	short	Organized soil mixture	6	-0.2032	0.0016
227	46	Proline accumulation	Qun et al., 2010	Funneliformis mosseae	single	Solanum lycopersicum	C3	Dicot	Solanaceae	Annual plants	Forb/Herb	Green house	7.1 dS/m	moderate	40 days	short	Organized soil mixture	6	-0.3975	0.0058
228	47	Total dry weight	Sannazarro et al., 2006	Rhizophagus intraradices	single	Lotus glaber	C3	Dicot	Fabaceae	Perennial plants	Forb/herb	Green house	19.6 dS/m	high	2 months	short	vermiculite	5	0.3748	0.006
229	47	K uptake	Sannazarro et al., 2006	Rhizophagus intraradices	single	Lotus glaber	C3	Dicot	Fabaceae	Perennial plants	Forb/herb	Green house	19.6 dS/m	high	4 weeks	short	vermiculite	5	0.093	0.0314
230	47	Na uptake	Sannazarro et al., 2006	Rhizophagus intraradices	single	Lotus glaber	C3	Dicot	Fabaceae	Perennial plants	Forb/herb	Green house	19.6 dS/m	high	4 weeks	short	vermiculite	5	-0.4052	0.0109
231	48	Proline accumulation	Sannazarro et al., 2007	Rhizophagus intraradices	single	Lotus glaber	C3	Dicot	Fabaceae	Perennial plants	Forb/herb	Green house	19.6 dS/m	high	4 weeks	short	vermiculite	5	-0.0485	0.0001
232	48	Proline accumulation	Sannazarro et al., 2007	Rhizophagus intraradices	single	Lotus glaber	C3	Dicot	Fabaceae	Perennial plants	Forb/herb	Green house	19.6 dS/m	high	4 weeks	short	vermiculite	5	0.1275	0.0003
233	48	Proline accumulation	Sannazarro et al., 2007	Rhizophagus intraradices	single	Lotus glaber	C3	Dicot	Fabaceae	Perennial plants	Forb/herb	Green house	19.6 dS/m	high	4 weeks	short	vermiculite	5	-0.0152	0.0086
234	48	Proline accumulation	Sannazarro et al., 2007	Rhizophagus intraradices	single	Lotus glaber	C3	Dicot	Fabaceae	Perennial plants	Forb/herb	Green house	19.6 dS/m	high	4 weeks	short	vermiculite	5	-0.0255	0.0117
235	49	Shoot dry weight	Scambto et al., 2011	Rhizophagus intraradices	single	Prosopis alba	C3	Dicot	Fabaceae	Woody	Shrub	Green house	19.6 dS/m	high	4 weeks	short	vermiculite	3	1.7047	0.0031
236	49	Root dry weight	Scambto et al., 2011	Rhizophagus intraradices	single	Prosopis alba	C3	Dicot	Fabaceae	Woody	Shrub	Green house	19.6 dS/m	high	4 weeks	short	vermiculite	3	1.5235	0.0343
237	49	Total dry weight	Scambto et al., 2011	Rhizophagus intraradices	single	Prosopis alba	C3	Dicot	Fabaceae	Woody	Shrub	Green house	19.6 dS/m	high	4 weeks	short	vermiculite	3	1.7211	0.0047
238	50	Total dry weight	Selvakumar et al., 2011	Rhizophagus intraradices	single	Capsicum annuum	C3	Dicot	Solanaceae	Woody	Subshrub	Green house	5 dS/m	moderate	2 weeks	short	vermiculite	5	0.6058	0.0004
239	50	N uptake	Selvakumar et al., 2011	Rhizophagus intraradices	single	Capsicum annuum	C3	Dicot	Solanaceae	Woody	Subshrub	Green house	5 dS/m	moderate	2 weeks	short	vermiculite	5	0.3296	0.0003
240	50	P uptake	Selvakumar et al., 2011	Rhizophagus intraradices	single	Capsicum annuum	C3	Dicot	Solanaceae	Woody	Subshrub	Green house	5 dS/m	moderate	2 weeks	short	vermiculite	5	0.452	0.0003
241	50	K uptake	Selvakumar et al., 2011	Rhizophagus intraradices	single	Capsicum annuum	C3	Dicot	Solanaceae	Woody	Subshrub	Green house	5 dS/m	moderate	2 weeks	short	vermiculite	5	0.3878	0.0003
242	50	Na uptake	Selvakumar et al., 2011	Rhizophagus intraradices	single	Capsicum annuum	C3	Dicot	Solanaceae	Woody	Subshrub	Green house	5 dS/m	moderate	2 weeks	short	vermiculite	5	-0.1809	0.0003
243	50	Proline accumulation	Selvakumar et al., 2011	Rhizophagus intraradices	single	Capsicum annuum	C3	Dicot	Solanaceae	Woody	Subshrub	Green house	5 dS/m	moderate	2 weeks	short	vermiculite	5	-0.1621	0.0003
244	53	N uptake	Talaat and Shawky, 2013	Glomus sp.	mix	Triticum aestivum	C3	Monocot	Poaceae	Grass	Grass	Green house	4.7 dS/m	moderate	70 days	intermediate	clay loam soil	4	0.3204	0.0019
245	53	N uptake	Talaat and Shawky, 2013	Glomus sp.	mix	Triticum aestivum	C3	Monocot	Poaceae	Grass	Grass	Green house	9.4 dS/m	high	70 days	intermediate	clay loam soil	4	0.3072	0.0009
246	53	P uptake	Talaat and Shawky, 2013	Glomus sp.	mix	Triticum aestivum	C3	Monocot	Poaceae	Grass	Grass	Green house	4.7 dS/m	moderate	70 days	intermediate	clay loam soil	4	0.4396	0.0045
247	53	P uptake	Talaat and Shawky, 2013	Glomus sp.	mix	Triticum aestivum	C3	Monocot	Poaceae	Grass	Grass	Green house	9.4 dS/m	high	70 days	intermediate	clay loam soil	4	0.4764	0
248	53	P uptake	Talaat and Shawky, 2013	Glomus sp.	mix	Triticum aestivum	C3	Monocot	Poaceae	Grass	Grass	Green house	4.7 dS/m	moderate	70 days	intermediate	clay loam soil	4	0.2979	0
249	53	P uptake	Talaat and Shawky, 2013	Glomus sp.	mix	Triticum aestivum	C3	Monocot	Poaceae	Grass	Grass	Green house	9.4 dS/m	high	70 days	intermediate	clay loam soil	4	0.3377	0.0083
250	53	K uptake	Talaat and Shawky, 2013	Glomus sp.	mix	Triticum aestivum	C3	Monocot	Poaceae	Grass	Grass	Green house	4.7 dS/m	moderate	70 days	intermediate	clay loam soil	4	0.3033	0.0039
251	53	K uptake	Talaat and Shawky, 2013	Glomus sp.	mix	Triticum aestivum	C3	Monocot	Poaceae	Grass	Grass	Green house	9.4 dS/m	high	70 days	intermediate	clay loam soil	4	0.3325	0.0095
252	53	Na uptake	Talaat and Shawky, 2013	Glomus sp.	mix	Triticum aestivum	C3	Monocot	Poaceae	Grass	Grass	Green house	4.7 dS/m	moderate	70 days	intermediate	clay loam soil	4	-0.2764	0.0068
253	53	Na uptake	Talaat and Shawky, 2013	Glomus sp.	mix	Triticum aestivum	C3	Monocot	Poaceae	Grass	Grass	Green house	9.4 dS/m	high	70 days	intermediate	clay loam soil	4	-0.3932	0.0038
254	54	N uptake	Talaat and Shawky, 2014	Glomus sp.	mix	Triticum aestivum Sids1	C3	Monocot	Poaceae	Grass	Grass	Green house	4.7 dS/m	moderate	70 days	intermediate	clay loam soil	4	0.3342	0.0013
255	54	N uptake	Talaat and Shawky, 2014	Glomus sp.	mix	Triticum aestivum Giza168	C3	Monocot	Poaceae	Grass	Grass	Green house	4.7 dS/m	moderate	70 days	intermediate	clay loam soil	4	0.2748	0.0017
256	54	N uptake	Talaat and Shawky, 2014	Glomus sp.	mix	Triticum aestivum Sids1	C3	Monocot	Poaceae	Grass	Grass	Green house	9.4 dS/m	high	70 days	intermediate	clay loam soil	4	0.4089	0.0006
257	54	N uptake	Talaat and Shawky, 2014	Glomus sp.	mix	Triticum aestivum Giza168	C3	Monocot	Poaceae	Grass	Grass	Green house	9.4 dS/m	high	70 days	intermediate	clay loam soil	4	0.3045	0
258	54	K uptake	Talaat and Shawky, 2014	Glomus sp.	mix	Triticum aestivum Sids1	C3	Monocot	Poaceae	Grass	Grass	Green house	4.7 dS/m	moderate	70 days	intermediate	clay loam soil	4	0.3477	0.0014
259	54	K uptake	Talaat and Shawky, 2014	Glomus sp.	mix	Triticum aestivum Giza168	C3	Monocot	Poaceae	Grass	Grass	Green house	4.7 dS/m	moderate	70 days	intermediate	clay loam soil	4	0.2778	0.0012
260	54	K uptake	Talaat and Shawky, 2014	Glomus sp.	mix	Triticum aestivum Sids1	C3	Monocot	Poaceae	Grass	Grass	Green house	9.4 dS/m	high	70 days	intermediate	clay loam soil	4	0.3698	0.0008
261	54	K uptake	Talaat and Shawky, 2014	Glomus sp.	mix	Triticum aestivum Giza168	C3	Monocot	Poaceae	Grass	Grass	Green house	9.4 dS/m	high	70 days	intermediate	clay loam soil	4	0.316	0.0008
262	54	Na uptake	Talaat and Shawky, 2014	Glomus sp.	mix	Triticum aestivum Sids1	C3	Monocot	Poaceae	Grass	Grass	Green house	4.7 dS/m	moderate	70 days	intermediate	clay loam soil	4	-0.3743	0.0019
263	54	Na uptake	Talaat and Shawky, 2014	Glomus sp.	mix	Triticum aestivum Giza168	C3	Monocot	Poaceae	Grass	Grass	Green house	4.7 dS/m	moderate	70 days	intermediate	clay loam soil	4	-0.2169	0.0017
264	54	Na uptake	Talaat and Shawky, 2014	Glomus sp.	mix	Triticum aestivum Sids1	C3	Monocot	Poaceae	Grass	Grass	Green house	9.4 dS/m	high	70 days	intermediate	clay loam soil	4	-0.5153	0.0013
265	54	Na uptake	Talaat and Shawky, 2014	Glomus sp.	mix	Triticum aestivum Giza168	C3	Monocot	Poaceae	Grass	Grass	Green house	9.4 dS/m	high	70 days	intermediate	clay loam soil	4	-0.2848	0.0007
266	54	Proline accumulation	Talaat and Shawky, 2014	Glomus sp.	mix	Triticum aestivum Sids1	C3	Monocot	Poaceae	Grass	Grass	Green house	4.7 dS/m	moderate	70 days	intermediate	clay loam soil	4	0.4262	0.0023
267	54	Proline accumulation	Talaat and Shawky, 2014	Glomus sp.	mix	Triticum aestivum Giza168	C3	Monocot	Poaceae	Grass	Grass	Green house	4.7 dS/m	moderate	70 days	intermediate	clay loam soil	4	0.266	0.0034
268	54	Proline accumulation	Talaat and Shawky, 2014	Glomus sp.	mix	Triticum aestivum Sids1	C3	Monocot	Poaceae	Grass	Grass	Green house	9.4 dS/m	high	70 days	intermediate	clay loam soil	4	0.5267	0.003
269	54	Proline accumulation	Talaat and Shawky, 2014	Glomus sp.	mix	Triticum aestivum Giza168	C3	Monocot	Poaceae	Grass	Grass	Green house	9.4 dS/m	high	70 days	intermediate	clay loam soil	4	1.0232	0.0079
270	55	Shoot dry weight	Tian et al., 2004	Funneliformis mosseae	single	Gossypium arboreum	C3	Dicot	Malvaceae	Woody	Shrub/tree	Green house	4.6 dS/m	moderate	73 days	intermediate	Loamy soil	3	0.0817	0.004
271	55	Shoot dry weight	Tian et al., 2004	Funneliformis mosseae	single	Gossypium arboreum	C3	Dicot	Malvaceae	Woody	Shrub/tree	Green house	5.6 dS/m	moderate	73 days	intermediate	Loamy soil	3	0.0824	0.0049
272	55	Shoot dry weight	Tian et al., 2004	Funneliformis mosseae	single	Gossypium arboreum	C3	Dicot	Malvaceae	Woody	Shrub/tree	Green house	6.3 dS/m	moderate	73 days	intermediate	Loamy soil	3	0.394	0.0043
273	55	Root dry weight	Tian et al., 2004	Funneliformis mosseae	single	Gossypium arboreum	C3	Dicot	Malvaceae	Woody	Shrub/tree	Green house	4.6 dS/m	moderate	73 days	intermediate	Loamy soil	3	-0.0301	0.0203
274	55	Root dry weight	Tian et al., 2004	Funneliformis mosseae	single	Gossypium arboreum	C3	Dicot	Malvaceae	Woody	Shrub/tree	Green house	5.6 dS/m	moderate	73 days	intermediate	Loamy soil	3	0.0588	0.0792
275	55	Root dry weight	Tian et al., 2004	Funneliformis mosseae	single	Gossypium arboreum	C3	Dicot	Malvaceae	Woody	Shrub/tree	Green house	6.3 dS/m	moderate	73 days	intermediate	Loamy soil	3	-0.0859	0.0396
276	55	Total dry weight	Tian et al., 2004	Funneliformis mosseae	single	Gossypium arboreum	C3	Dicot	Malvaceae	Woody	Shrub/tree	Green house	4.6 dS/m	moderate	73 days	intermediate	Loamy soil	3	0.0602	0.0061
277	55	Total dry weight	Tian et al., 2004	Funneliformis mosseae	single	Gossypium arboreum	C3	Dicot	Malvaceae	Woody	Shrub/tree	Green house	5.6 dS/m	moderate	73 days	intermediate	Loamy soil	3	0.0915	0.0089
278	55	Total dry weight	Tian et al., 2004	Funneliformis mosseae	single	Gossypium arboreum	C3	Dicot	Malvaceae	Woody	Shrub/tree	Green house	6.3 dS/m	moderate	73 days	intermediate	Loamy soil	3	0.2877	0.0026
279	56	Shoot dry weight	Tsang et al., 1999	Glomus sp.	mix	Strophostyles helvola	C3	Dicot	Fabaceae	Annual plants	Forb/Herb	Green house	4 dS/m	low	one week	short	Sandy soil	3	0.7308	0.0487
280	56	Shoot dry weight	Tsang et al., 1999	Glomus sp.	mix	Strophostyles helvola	C3	Dicot	Fabaceae	Annual plants	Forb/Herb	Green house	5.1 dS/m	moderate	one week	short	Sandy soil	3	0.5987	0.0192
281	56	Shoot dry weight	Tsang et al., 1999	Glomus sp.	mix	Strophostyles helvola	C3	Dicot	Fabaceae	Annual plants	Forb/Herb	Green house	4 dS/m	low	2 weeks	short	Sandy soil	3	0.4472	0.0358
282	56	Shoot dry weight	Tsang et al., 1999	Glomus sp.	mix	Strophostyles helvola	C3	Dicot	Fabaceae	Annual plants	Forb/Herb	Green house	5.1 dS/m	moderate	2 weeks	short	Sandy soil	3	0.9349	0.0376
283	56	Root dry weight	Tsang et al., 1999	Glomus sp.	mix	Strophostyles helvola	C3	Dicot	Fabaceae	Annual plants	Forb/Herb	Green house	4 dS/m	low	one week	short	Sandy soil	3	-0.526	0.0404
284	56	Root dry weight	Tsang et al., 1999	Glomus sp.	mix	Strophostyles helvola	C3	Dicot	Fabaceae	Annual plants	Forb/Herb	Green house	5.1 dS/m	moderate	one week	short	Sandy soil	3	-0.2362	0.0095
285	56	Root dry weight	Tsang et al., 1999	Glomus sp.	mix	Strophostyles helvola	C3	Dicot	Fabaceae	Annual plants	Forb/Herb	Green house	4 dS/m	low	2 weeks	short	Sandy soil	3	-0.4697	0.0204
286	56	Root dry weight	Tsang et al., 1999	Glomus sp.	mix	Strophostyles helvola	C3	Dicot	Fabaceae	Annual plants	Forb/Herb	Green house	5.1 dS/m	moderate	2 weeks	short	Sandy soil	3	-0.4582	0.0292
287	56	Total dry weight	Tsang et al., 1999	Glomus sp.	mix	Strophostyles helvola	C3	Dicot	Fabaceae	Annual plants	Forb/Herb	Green house	4 dS/m	low	one week	short	Sandy soil	3	0.4165	0.0455
288	56	Total dry weight	Tsang et al., 1999	Glomus sp.	mix	Strophostyles helvola	C3	Dicot	Fabaceae	Annual plants	Forb/Herb	Green house	5.1 dS/m	moderate	one week	short	Sandy soil	3	0.3161	0.0259
289	56	Total dry weight	Tsang et al., 1999	Glomus sp.	mix	Strophostyles helvola	C3	Dicot	Fabaceae	Annual plants	Forb/Herb	Green house	4 dS/m	low	2 weeks	short	Sandy soil	3	0.1273	0.0285
290	56	Total dry weight	Tsang et al., 1999	Glomus sp.	mix	Strophostyles helvola	C3	Dicot	Fabaceae	Annual plants	Forb/Herb	Green house	5.1 dS/m	moderate	2 weeks	short	Sandy soil	3	0.1918	0.0341
291	58	Shoot dry weight	Zhang et al., 2011	Funneliformis mosseae	single	Kostelelzkya virginica	C3	Dicot	Malvaceae	Perennial plants	Herb	Green house	9.8 dS/m	high	90 days	intermediate	Sandy soil	3	0.566	0.0022
292	58	Shoot dry weight	Zhang et al., 2011	Funneliformis mosseae	single	Kostelelzkya virginica	C3	Dicot	Malvaceae	Perennial plants	Herb	Green house	19.6 dS/m	high	90 days	intermediate	Sandy soil	3	0.5561	0.0092
293	58	Shoot dry weight	Zhang et al., 2011	Funneliformis mosseae	single	Kostelelzkya virginica	C3	Dicot	Malvaceae	Perennial plants	Herb	Green house	29.4 dS/m	high	90 days	intermediate	Sandy soil	3	0.6701	0.0084
294	58	Shoot dry weight	Zhang et al., 2011	Glomus aggregatum	single	Kostelelzkya virginica	C3	Dicot	Malvaceae	Perennial plants	Herb	Green house	9.8 dS/m	high	90 days	intermediate	Sandy soil	3	0.524	0.0039
295	58	Shoot dry weight	Zhang et al., 2011	Glomus aggregatum	single	Kostelelzkya virginica	C3	Dicot	Malvaceae	Perennial plants	Herb	Green house	19.6 dS/m	high	90 days	intermediate	Sandy soil	3	0.3855	0.0151
296	58	Shoot dry weight	Zhang et al., 2011	Glomus aggregatum	single	Kostelelzkya virginica	C3	Dicot	Malvaceae	Perennial plants	Herb	Green house	29.4 dS/m	high	90 days	intermediate	Sandy soil	3	0.347	0.0076
297	58	Root dry weight	Zhang et al., 2011	Funneliformis mosseae	single	Kostelelzkya virginica	C3	Dicot	Malvaceae	Perennial plants	Herb	Green house	9.8 dS/m	high	90 days	intermediate	Sandy soil	3	0.2511	0.0057
298	58	Root dry weight	Zhang et al., 2011	Funneliformis mosseae	single	Kostelelzkya virginica	C3	Dicot	Malvaceae	Perennial plants	Herb	Green house	19.6 dS/m	high	90 days	intermediate	Sandy soil	3	0.6818	0.0085
299	58	Root dry weight	Zhang et al., 2011	Funneliformis mosseae	single	Kostelelzkya virginica	C3	Dicot	Malvaceae	Perennial plants	Herb	Green house	29.4 dS/m	high	90 days	intermediate	Sandy soil	3	0.5692	0.2495
300	58	Root dry weight	Zhang et al., 2011	Glomus aggregatum	single	Kostelelzkya virginica	C3	Dicot	Malvaceae	Perennial plants	Herb	Green house	9.8 dS/m	high	90 days	intermediate	Sandy soil	3	0.4898	0.0061
301	58	Root dry weight	Zhang et al., 2011	Glomus aggregatum	single	Kostelelzkya virginica	C3	Dicot	Malvaceae	Perennial plants	Herb	Green house	19.6 dS/m	high	90 days	intermediate	Sandy soil	3	0.3502	0.023
302	58	Root dry weight	Zhang et al., 2011	Glomus aggregatum	single	Kostelelzkya virginica	C3	Dicot	Malvaceae	Perennial plants	Herb	Green house	29.4 dS/m	high	90 days	intermediate	Sandy soil	3	0.412	0.2393
303	58	Total dry weight	Zhang et al., 2011	Funneliformis mosseae	single	Kostelelzkya virginica	C3	Dicot	Malvaceae	Perennial plants	Herb	Green house	9.8 dS/m	high	90 days	intermediate	Sandy soil	3	0.5128	0.0027
304	58	Total dry weight	Zhang et al., 2011	Funneliformis mosseae	single	Kostelelzkya virginica	C3	Dicot	Malvaceae	Perennial plants	Herb	Green house	19.6 dS/m	high	90 days	intermediate	Sandy soil	3	0.5774	0.0089
305	58	Total dry weight	Zhang et al., 2011	Funneliformis mosseae	single	Kostelelzkya virginica	C3	Dicot	Malvaceae	Perennial plants	Herb	Green house	29.4 dS/m	high	90 days	intermediate	Sandy soil	3	0.6528	0.0246
306	58	Total dry weight	Zhang et al., 2011	Glomus aggregatum	single	Kostelelzkya virginica	C3	Dicot	Malvaceae	Perennial plants	Herb	Green house	9.8 dS/m	high	90 days	intermediate	Sandy soil	3	0.5176	0.0042
307	58	Total dry weight	Zhang et al., 2011	Glomus aggregatum	single	Kostelelzkya virginica	C3	Dicot	Malvaceae	Perennial plants	Herb	Green house	19.6 dS/m	high	90 days	intermediate	Sandy soil	3	0.3799	0.0159
308	58	Total dry weight	Zhang et al., 2011	Glomus aggregatum	single	Kostelelzkya virginica	C3	Dicot	Malvaceae	Perennial plants	Herb	Green house	29.4 dS/m	high	90 days	intermediate	Sandy soil	3	0.3589	0.023
309	59	Root dry weight	Zhi et al.,2010	Funneliformis mosseae	single	Solanum lycopersicum	C3	Dicot	Solanaceae	Annual plants	Forb/Herb	Green house	7 dS/m	moderate	45 days	short	Organized soil mixture	6	0.8048	0.0082
310	59	Root dry weight	Zhi et al.,2010	Funneliformis mosseae	single	Solanum lycopersicum	C3	Dicot	Solanaceae	Annual plants	Forb/Herb	Green house	8 dS/m	moderate	45 days	short	Organized soil mixture	6	0.7318	0.0108
311	59	Total dry weight	Zhi et al.,2010	Funneliformis mosseae	single	Solanum lycopersicum	C3	Dicot	Solanaceae	Annual plants	Forb/Herb	Green house	5 dS/m	moderate	45 days	short	Organized soil mixture	6	0.8969	0.0165
312	59	Total dry weight	Zhi et al.,2010	Funneliformis mosseae	single	Solanum lycopersicum	C3	Dicot	Solanaceae	Annual plants	Forb/Herb	Green house	6 dS/m	moderate	45 days	short	Organized soil mixture	6	0.4965	0.0528

## Sheet: C4 dataset
No. of studies	Study ID	Response variable	Author	AMF species	AMF inoculation	Plant species	Photosynthetic type	Plant group	Plant family	Plant types	Growth habit	Experimental condition	Levels of salinity	Degree of salinity	Duration	Level of duration	Soil type	Sample size	lnR	Var (lnR)
1	3	P uptake	Asghari et al., 2004	Funneliformis mosseae	single	Atriplex nummularia	C4	Dicot	Amaranthaceae	Woody	Shrub	Green house	12 dS/m	high	3 weeks	short	Loamy soil	3	0.3527	0.0125
2	3	P uptake	Asghari et al., 2004	Funneliformis mosseae	single	Atriplex nummularia	C4	Dicot	Amaranthaceae	Woody	Shrub	Green house	12 dS/m	high	6 weeks	short	Loamy soil	3	0.5878	0.0523
3	3	P uptake	Asghari et al., 2004	Funneliformis mosseae	single	Atriplex nummularia	C4	Dicot	Amaranthaceae	Woody	Shrub	Green house	12 dS/m	high	9 weeks	short	Loamy soil	3	0.2318	0.0183
4	4	Shoot dry weight	Asghari et al., 2005	Rhizophagus fasciculatus	single	Atriplex nummularia	C4	Dicot	Amaranthaceae	Woody	Shrub	Green house	4.8 dS/m	moderate	6 weeks	short	Loamy soil	3	0.1422	0.0067
5	4	Shoot dry weight	Asghari et al., 2005	Rhizophagus fasciculatus	single	Atriplex nummularia	C4	Dicot	Amaranthaceae	Woody	Shrub	Green house	12 dS/m	high	6 weeks	short	Loamy soil	3	0.55	0.0414
6	4	Shoot dry weight	Asghari et al., 2005	Rhizophagus fasciculatus	single	Atriplex nummularia	C4	Dicot	Amaranthaceae	Woody	Shrub	Green house	4.8 dS/m	moderate	6 weeks	short	Loamy soil	4	0.6061	0.0271
7	4	Shoot dry weight	Asghari et al., 2005	Rhizophagus fasciculatus	single	Atriplex nummularia	C4	Dicot	Amaranthaceae	Woody	Shrub	Green house	12 dS/m	high	6 weeks	short	Loamy soil	4	1.0116	0.1196
8	4	Shoot dry weight	Asghari et al., 2005	Rhizophagus fasciculatus	single	Atriplex nummularia	C4	Dicot	Amaranthaceae	Woody	Shrub	Green house	4.8 dS/m	moderate	9 or 10 weeks	intermediate	Loamy soil	3	0.3384	0.0033
9	4	Shoot dry weight	Asghari et al., 2005	Rhizophagus fasciculatus	single	Atriplex nummularia	C4	Dicot	Amaranthaceae	Woody	Shrub	Green house	12 dS/m	high	9 or 10 weeks	intermediate	Loamy soil	3	0.0302	0.0036
10	4	Shoot dry weight	Asghari et al., 2005	Rhizophagus fasciculatus	single	Atriplex nummularia	C4	Dicot	Amaranthaceae	Woody	Shrub	Green house	4.8 dS/m	moderate	9 or 10 weeks	intermediate	Loamy soil	4	0.0493	0.0017
11	4	Shoot dry weight	Asghari et al., 2005	Rhizophagus fasciculatus	single	Atriplex nummularia	C4	Dicot	Amaranthaceae	Woody	Shrub	Green house	12 dS/m	high	9 or 10 weeks	intermediate	Loamy soil	4	0.0445	0.0043
12	9	Total dry weight	Borde et al., 2010	Rhizophagus fasciculatus	single	Allium sativum	C4	Monocot	Liliaceae	Perennial plants	Forb/herb	Field condition	9.8 dS/m	high	45 days	short	Sandy loam soil	9	0.659	0.0076
13	9	Total dry weight	Borde et al., 2010	Rhizophagus fasciculatus	single	Allium sativum	C4	Monocot	Liliaceae	Perennial plants	Forb/herb	Field condition	19.6 dS/m	high	45 days	short	Sandy loam soil	9	0.8122	0.0145
14	9	Total dry weight	Borde et al., 2010	Rhizophagus fasciculatus	single	Allium sativum	C4	Monocot	Liliaceae	Perennial plants	Forb/herb	Field condition	29.4 dS/m	high	45 days	short	Sandy loam soil	9	0.5013	0.0098
15	9	Total dry weight	Borde et al., 2010	Rhizophagus fasciculatus	single	Allium sativum	C4	Monocot	Liliaceae	Perennial plants	Forb/herb	Field condition	9.8 dS/m	high	75 days	intermediate	Sandy loam soil	9	0.3018	0.0018
16	9	Total dry weight	Borde et al., 2010	Rhizophagus fasciculatus	single	Allium sativum	C4	Monocot	Liliaceae	Perennial plants	Forb/herb	Field condition	19.6 dS/m	high	75 days	intermediate	Sandy loam soil	9	0.4796	0.0182
17	9	Total dry weight	Borde et al., 2010	Rhizophagus fasciculatus	single	Allium sativum	C4	Monocot	Liliaceae	Perennial plants	Forb/herb	Field condition	29.4 dS/m	high	75 days	intermediate	Sandy loam soil	9	0.2524	0.0136
18	9	Proline accumulation	Borde et al., 2010	Rhizophagus fasciculatus	single	Allium sativum	C4	Monocot	Liliaceae	Perennial plants	Forb/herb	Field condition	9.8 dS/m	high	45 days	short	Sandy loam soil	9	0.1837	0.0031
19	9	Proline accumulation	Borde et al., 2010	Rhizophagus fasciculatus	single	Allium sativum	C4	Monocot	Liliaceae	Perennial plants	Forb/herb	Field condition	19.6 dS/m	high	45 days	short	Sandy loam soil	9	0.4136	0.0013
20	9	Proline accumulation	Borde et al., 2010	Rhizophagus fasciculatus	single	Allium sativum	C4	Monocot	Liliaceae	Perennial plants	Forb/herb	Field condition	29.4 dS/m	high	45 days	short	Sandy loam soil	9	0.0775	0.0038
21	9	Proline accumulation	Borde et al., 2010	Rhizophagus fasciculatus	single	Allium sativum	C4	Monocot	Liliaceae	Perennial plants	Forb/herb	Field condition	9.8 dS/m	high	75 days	intermediate	Sandy loam soil	9	0.3083	0.0004
22	9	Proline accumulation	Borde et al., 2010	Rhizophagus fasciculatus	single	Allium sativum	C4	Monocot	Liliaceae	Perennial plants	Forb/herb	Field condition	19.6 dS/m	high	75 days	intermediate	Sandy loam soil	9	0.3023	0.0003
23	9	Proline accumulation	Borde et al., 2010	Rhizophagus fasciculatus	single	Allium sativum	C4	Monocot	Liliaceae	Perennial plants	Forb/herb	Field condition	29.4 dS/m	high	75 days	intermediate	Sandy loam soil	9	0.0385	0.0012
24	10	Total dry weight	Borde et al., 2011	Rhizophagus fasciculatus	single	Pennisetum glaucum	C4	Monocot	Poaceae	Grass	Grass	Field condition	9.8 dS/m	high	60 days	intermediate	Sandy loam soil	9	1.0296	0.0166
25	10	Total dry weight	Borde et al., 2011	Rhizophagus fasciculatus	single	Pennisetum glaucum	C4	Monocot	Poaceae	Grass	Grass	Field condition	19.6 dS/m	high	60 days	intermediate	Sandy loam soil	9	1.0986	0.0167
26	10	Total dry weight	Borde et al., 2011	Rhizophagus fasciculatus	single	Pennisetum glaucum	C4	Monocot	Poaceae	Grass	Grass	Field condition	29.4 dS/m	high	60 days	intermediate	Sandy loam soil	9	1.0186	0.011
27	10	Total dry weight	Borde et al., 2011	Rhizophagus fasciculatus	single	Pennisetum glaucum	C4	Monocot	Poaceae	Grass	Grass	Field condition	9.8 dS/m	high	90 days	intermediate	Sandy loam soil	9	0.5947	0.0213
28	10	Total dry weight	Borde et al., 2011	Rhizophagus fasciculatus	single	Pennisetum glaucum	C4	Monocot	Poaceae	Grass	Grass	Field condition	19.6 dS/m	high	90 days	intermediate	Sandy loam soil	9	0.6286	0.013
29	10	Total dry weight	Borde et al., 2011	Rhizophagus fasciculatus	single	Pennisetum glaucum	C4	Monocot	Poaceae	Grass	Grass	Field condition	29.4 dS/m	high	90 days	intermediate	Sandy loam soil	9	0.9163	0.0044
30	10	Proline accumulation	Borde et al., 2011	Rhizophagus fasciculatus	single	Pennisetum glaucum	C4	Monocot	Poaceae	Grass	Grass	Field condition	9.8 dS/m	high	60 days	intermediate	Sandy loam soil	9	0.7704	0.0204
31	10	Proline accumulation	Borde et al., 2011	Rhizophagus fasciculatus	single	Pennisetum glaucum	C4	Monocot	Poaceae	Grass	Grass	Field condition	19.6 dS/m	high	60 days	intermediate	Sandy loam soil	9	-0.2517	0.0114
32	10	Proline accumulation	Borde et al., 2011	Rhizophagus fasciculatus	single	Pennisetum glaucum	C4	Monocot	Poaceae	Grass	Grass	Field condition	29.4 dS/m	high	60 days	intermediate	Sandy loam soil	9	-0.3284	0.0123
33	10	Proline accumulation	Borde et al., 2011	Rhizophagus fasciculatus	single	Pennisetum glaucum	C4	Monocot	Poaceae	Grass	Grass	Field condition	9.8 dS/m	high	90 days	intermediate	Sandy loam soil	9	-0.5264	0.0247
34	10	Proline accumulation	Borde et al., 2011	Rhizophagus fasciculatus	single	Pennisetum glaucum	C4	Monocot	Poaceae	Grass	Grass	Field condition	19.6 dS/m	high	90 days	intermediate	Sandy loam soil	9	-1.1755	0.0186
35	10	Proline accumulation	Borde et al., 2011	Rhizophagus fasciculatus	single	Pennisetum glaucum	C4	Monocot	Poaceae	Grass	Grass	Field condition	29.4 dS/m	high	90 days	intermediate	Sandy loam soil	9	-0.0154	0.0004
36	11	Shoot dry weight	Cantrell et al., 2001	Rhizophagus intraradices	single	Allium cepa	C4	Monocot	Liliaceae	Perennial plants	Forb/herb	Green house	4 dS/m	low	58 days	intermediate	Silty soil	10	2.4015	0.0053
37	11	Shoot dry weight	Cantrell et al., 2001	Rhizophagus intraradices	single	Allium cepa	C4	Monocot	Liliaceae	Perennial plants	Forb/herb	Green house	8 dS/m	moderate	58 days	intermediate	Silty soil	10	1.9654	0.0019
38	11	Shoot dry weight	Cantrell et al., 2001	Rhizophagus intraradices	single	Allium cepa	C4	Monocot	Liliaceae	Perennial plants	Forb/herb	Green house	12 dS/m	high	58 days	intermediate	Silty soil	10	1.5187	0.0003
39	11	Shoot dry weight	Cantrell et al., 2001	Funneliformis mosseae	single	Allium cepa	C4	Monocot	Liliaceae	Perennial plants	Forb/herb	Green house	12 dS/m	high	58 days	intermediate	Silty soil	10	1.3948	0.0123
40	12	Total dry weight	Dudane et al., 2011	Rhizophagus fasciculatus	single	Gmelina arborea	C4	Dicot	Verbenaceae	Woody	Tree	Field condition	9.8 dS/m	high	45 days	short	sandy soil	6	0.799	0.0003
41	12	Total dry weight	Dudane et al., 2011	Rhizophagus fasciculatus	single	Gmelina arborea	C4	Dicot	Verbenaceae	Woody	Tree	Field condition	19.6 dS/m	high	45 days	short	sandy soil	6	0.702	0.0002
42	12	Total dry weight	Dudane et al., 2011	Rhizophagus fasciculatus	single	Gmelina arborea	C4	Dicot	Verbenaceae	Woody	Tree	Field condition	9.8 dS/m	high	75 days	intermediate	sandy soil	6	0.7795	0.0016
43	12	Total dry weight	Dudane et al., 2011	Rhizophagus fasciculatus	single	Gmelina arborea	C4	Dicot	Verbenaceae	Woody	Tree	Field condition	19.6 dS/m	high	75 days	intermediate	sandy soil	6	0.716	0.0016
44	12	Total dry weight	Dudane et al., 2011	Rhizophagus fasciculatus	single	Gmelina arborea	C4	Dicot	Verbenaceae	Woody	Tree	Field condition	9.8 dS/m	high	100 days	intermediate	sandy soil	6	0.8861	0
45	12	Total dry weight	Dudane et al., 2011	Rhizophagus fasciculatus	single	Gmelina arborea	C4	Dicot	Verbenaceae	Woody	Tree	Field condition	19.6 dS/m	high	100 days	intermediate	sandy soil	6	1.106	0
46	12	Proline accumulation	Dudane et al., 2011	Rhizophagus fasciculatus	single	Gmelina arborea	C4	Dicot	Verbenaceae	Woody	Tree	Field condition	9.8 dS/m	high	45 days	short	sandy soil	6	0.5448	2.1318
47	12	Proline accumulation	Dudane et al., 2011	Rhizophagus fasciculatus	single	Gmelina arborea	C4	Dicot	Verbenaceae	Woody	Tree	Field condition	9.8 dS/m	high	75 days	intermediate	sandy soil	6	0.6262	3.5826
48	12	Proline accumulation	Dudane et al., 2011	Rhizophagus fasciculatus	single	Gmelina arborea	C4	Dicot	Verbenaceae	Woody	Tree	Field condition	9.8 dS/m	high	100 days	intermediate	sandy soil	6	0.2034	0.929
49	12	Proline accumulation	Dudane et al., 2011	Rhizophagus fasciculatus	single	Gmelina arborea	C4	Dicot	Verbenaceae	Woody	Tree	Field condition	19.6 dS/m	high	45 days	short	sandy soil	6	0.6064	1.7259
50	12	Proline accumulation	Dudane et al., 2011	Rhizophagus fasciculatus	single	Gmelina arborea	C4	Dicot	Verbenaceae	Woody	Tree	Field condition	19.6 dS/m	high	75 days	intermediate	sandy soil	6	0.6384	3.473
51	12	Proline accumulation	Dudane et al., 2011	Rhizophagus fasciculatus	single	Gmelina arborea	C4	Dicot	Verbenaceae	Woody	Tree	Field condition	19.6 dS/m	high	100 days	intermediate	sandy soil	6	0.3656	1.8552
52	15	Shoot dry weight	Estrada et al., 2013a	Rhizophagus intraradices	single	Zea mays	C4	Monocot	Poaceae	Grass	Grass	Green house	5.1 dS/m	moderate	83 days	intermediate	Loamy soil	30	-0.0402	0.0001
53	15	Shoot dry weight	Estrada et al., 2013a	Rhizophagus intraradices	single	Zea mays	C4	Monocot	Poaceae	Grass	Grass	Green house	7.4 dS/m	moderate	83 days	intermediate	Loamy soil	30	0.0325	0.0001
54	15	Shoot dry weight	Estrada et al., 2013a	Rhizophagus intraradices	single	Zea mays	C4	Monocot	Poaceae	Grass	Grass	Green house	5.1 dS/m	moderate	83 days	intermediate	Loamy soil	30	0.0261	0.0001
55	15	Shoot dry weight	Estrada et al., 2013a	Rhizophagus intraradices	single	Zea mays	C4	Monocot	Poaceae	Grass	Grass	Green house	7.4 dS/m	moderate	83 days	intermediate	Loamy soil	30	0.0393	0.0001
56	15	Root dry weight	Estrada et al., 2013a	Rhizophagus intraradices	single	Zea mays	C4	Monocot	Poaceae	Grass	Grass	Green house	5.1 dS/m	moderate	83 days	intermediate	Loamy soil	30	0.2101	0.0102
57	15	Root dry weight	Estrada et al., 2013a	Rhizophagus intraradices	single	Zea mays	C4	Monocot	Poaceae	Grass	Grass	Green house	7.4 dS/m	moderate	83 days	intermediate	Loamy soil	30	0.0537	0.0003
58	15	Total dry weight	Estrada et al., 2013a	Rhizophagus intraradices	single	Zea mays	C4	Monocot	Poaceae	Grass	Grass	Green house	5.1 dS/m	moderate	83 days	intermediate	Loamy soil	30	0.0038	0.0001
59	15	Total dry weight	Estrada et al., 2013a	Rhizophagus intraradices	single	Zea mays	C4	Monocot	Poaceae	Grass	Grass	Green house	7.4 dS/m	moderate	83 days	intermediate	Loamy soil	30	0.0295	0.0001
60	16	Shoot dry weight	Estrada et al., 2013b	Rhizophagus intraradices	single	Zea mays	C4	Monocot	Poaceae	Grass	Grass	Green house	5.1 dS/m	moderate	83 days	intermediate	Loamy soil	30	0.1567	0.0001
61	16	Shoot dry weight	Estrada et al., 2013b	Rhizophagus intraradices	single	Zea mays	C4	Monocot	Poaceae	Grass	Grass	Green house	7.4 dS/m	moderate	83 days	intermediate	Loamy soil	30	0.1271	0.0001
62	16	Shoot dry weight	Estrada et al., 2013b	Claroideoglomus claroideum	single	Zea mays	C4	Monocot	Poaceae	Grass	Grass	Green house	5.1 dS/m	moderate	83 days	intermediate	Loamy soil	30	-0.0817	0.0001
63	16	Shoot dry weight	Estrada et al., 2013b	Claroideoglomus claroideum	single	Zea mays	C4	Monocot	Poaceae	Grass	Grass	Green house	7.4 dS/m	moderate	83 days	intermediate	Loamy soil	30	-0.2409	0.0001
64	16	Shoot dry weight	Estrada et al., 2013b	Claroideoglomus etunicatum	single	Zea mays	C4	Monocot	Poaceae	Grass	Grass	Green house	5.1 dS/m	moderate	83 days	intermediate	Loamy soil	30	0.2692	0
65	16	Shoot dry weight	Estrada et al., 2013b	Claroideoglomus etunicatum	single	Zea mays	C4	Monocot	Poaceae	Grass	Grass	Green house	7.4 dS/m	moderate	83 days	intermediate	Loamy soil	30	0.2248	0
66	17	Shoot dry weight	Estrada et al., 2013c	Rhizophagus intraradices	single	Zea mays	C4	Monocot	Poaceae	Grass	Grass	Green house	5.1 dS/m	moderate	83 days	intermediate	Loamy soil	30	0.0228	0.0001
67	17	Shoot dry weight	Estrada et al., 2013c	Claroideoglomus claroideum	single	Zea mays	C4	Monocot	Poaceae	Grass	Grass	Green house	5.1 dS/m	moderate	83 days	intermediate	Loamy soil	30	-0.08	0.0002
68	17	Shoot dry weight	Estrada et al., 2013c	Claroideoglomus etunicatum	single	Zea mays	C4	Monocot	Poaceae	Grass	Grass	Green house	5.1 dS/m	moderate	83 days	intermediate	Loamy soil	30	0.2634	0.0001
69	17	Shoot dry weight	Estrada et al., 2013c	Rhizophagus intraradices	single	Zea mays	C4	Monocot	Poaceae	Grass	Grass	Green house	7.4 dS/m	moderate	83 days	intermediate	Loamy soil	30	0.0599	0.0001
70	17	Shoot dry weight	Estrada et al., 2013c	Claroideoglomus claroideum	single	Zea mays	C4	Monocot	Poaceae	Grass	Grass	Green house	7.4 dS/m	moderate	83 days	intermediate	Loamy soil	30	-0.2146	0
71	17	Shoot dry weight	Estrada et al., 2013c	Claroideoglomus etunicatum	single	Zea mays	C4	Monocot	Poaceae	Grass	Grass	Green house	7.4 dS/m	moderate	83 days	intermediate	Loamy soil	30	0.2328	0
72	17	Root dry weight	Estrada et al., 2013c	Rhizophagus intraradices	single	Zea mays	C4	Monocot	Poaceae	Grass	Grass	Green house	5.1 dS/m	moderate	83 days	intermediate	Loamy soil	30	0.0214	0.0002
73	17	Root dry weight	Estrada et al., 2013c	Claroideoglomus claroideum	single	Zea mays	C4	Monocot	Poaceae	Grass	Grass	Green house	5.1 dS/m	moderate	83 days	intermediate	Loamy soil	30	-0.1378	0.0005
74	17	Root dry weight	Estrada et al., 2013c	Claroideoglomus etunicatum	single	Zea mays	C4	Monocot	Poaceae	Grass	Grass	Green house	5.1 dS/m	moderate	83 days	intermediate	Loamy soil	30	0.2231	0.0003
75	17	Root dry weight	Estrada et al., 2013c	Rhizophagus intraradices	single	Zea mays	C4	Monocot	Poaceae	Grass	Grass	Green house	7.4 dS/m	moderate	83 days	intermediate	Loamy soil	30	0.1257	0.0006
76	17	Root dry weight	Estrada et al., 2013c	Claroideoglomus claroideum	single	Zea mays	C4	Monocot	Poaceae	Grass	Grass	Green house	7.4 dS/m	moderate	83 days	intermediate	Loamy soil	30	-0.1171	0.0005
77	17	Root dry weight	Estrada et al., 2013c	Claroideoglomus etunicatum	single	Zea mays	C4	Monocot	Poaceae	Grass	Grass	Green house	7.4 dS/m	moderate	83 days	intermediate	Loamy soil	30	0.2172	0.0007
78	17	Total dry weight	Estrada et al., 2013c	Rhizophagus intraradices	single	Zea mays	C4	Monocot	Poaceae	Grass	Grass	Green house	5.1 dS/m	moderate	83 days	intermediate	Loamy soil	30	0.027	0.0001
79	17	Total dry weight	Estrada et al., 2013c	Claroideoglomus claroideum	single	Zea mays	C4	Monocot	Poaceae	Grass	Grass	Green house	5.1 dS/m	moderate	83 days	intermediate	Loamy soil	30	-0.0964	0.0003
80	17	Total dry weight	Estrada et al., 2013c	Claroideoglomus etunicatum	single	Zea mays	C4	Monocot	Poaceae	Grass	Grass	Green house	5.1 dS/m	moderate	83 days	intermediate	Loamy soil	30	0.2519	0.0001
81	17	Total dry weight	Estrada et al., 2013c	Rhizophagus intraradices	single	Zea mays	C4	Monocot	Poaceae	Grass	Grass	Green house	7.4 dS/m	moderate	83 days	intermediate	Loamy soil	30	0.0646	0.0002
82	17	Total dry weight	Estrada et al., 2013c	Claroideoglomus claroideum	single	Zea mays	C4	Monocot	Poaceae	Grass	Grass	Green house	7.4 dS/m	moderate	83 days	intermediate	Loamy soil	30	-0.1833	0.0001
83	17	Total dry weight	Estrada et al., 2013c	Claroideoglomus etunicatum	single	Zea mays	C4	Monocot	Poaceae	Grass	Grass	Green house	7.4 dS/m	moderate	83 days	intermediate	Loamy soil	30	0.228	0.0001
84	17	K uptake	Estrada et al., 2013c	Rhizophagus intraradices	single	Zea mays	C4	Monocot	Poaceae	Grass	Grass	Green house	5.1 dS/m	moderate	83 days	intermediate	Loamy soil	30	0.1565	0.0003
85	17	K uptake	Estrada et al., 2013c	Claroideoglomus claroideum	single	Zea mays	C4	Monocot	Poaceae	Grass	Grass	Green house	5.1 dS/m	moderate	83 days	intermediate	Loamy soil	30	0.4005	0.0002
86	17	K uptake	Estrada et al., 2013c	Claroideoglomus etunicatum	single	Zea mays	C4	Monocot	Poaceae	Grass	Grass	Green house	5.1 dS/m	moderate	83 days	intermediate	Loamy soil	30	0.2952	0.0002
87	17	K uptake	Estrada et al., 2013c	Rhizophagus intraradices	single	Zea mays	C4	Monocot	Poaceae	Grass	Grass	Green house	7.4 dS/m	moderate	83 days	intermediate	Loamy soil	30	0.1565	0.0003
88	17	K uptake	Estrada et al., 2013c	Claroideoglomus claroideum	single	Zea mays	C4	Monocot	Poaceae	Grass	Grass	Green house	7.4 dS/m	moderate	83 days	intermediate	Loamy soil	30	0.5305	0.0002
89	17	K uptake	Estrada et al., 2013c	Claroideoglomus etunicatum	single	Zea mays	C4	Monocot	Poaceae	Grass	Grass	Green house	7.4 dS/m	moderate	83 days	intermediate	Loamy soil	30	0.3499	0.0001
90	17	K uptake	Estrada et al., 2013c	Rhizophagus intraradices	single	Zea mays	C4	Monocot	Poaceae	Grass	Grass	Green house	5.1 dS/m	moderate	83 days	intermediate	Loamy soil	30	0.1261	0.0008
91	17	K uptake	Estrada et al., 2013c	Claroideoglomus claroideum	single	Zea mays	C4	Monocot	Poaceae	Grass	Grass	Green house	5.1 dS/m	moderate	83 days	intermediate	Loamy soil	30	0.2231	0.0007
92	17	K uptake	Estrada et al., 2013c	Claroideoglomus etunicatum	single	Zea mays	C4	Monocot	Poaceae	Grass	Grass	Green house	5.1 dS/m	moderate	83 days	intermediate	Loamy soil	30	0.2964	0.0005
93	17	K uptake	Estrada et al., 2013c	Rhizophagus intraradices	single	Zea mays	C4	Monocot	Poaceae	Grass	Grass	Green house	7.4 dS/m	moderate	83 days	intermediate	Loamy soil	30	0.3369	0.0003
94	17	K uptake	Estrada et al., 2013c	Claroideoglomus claroideum	single	Zea mays	C4	Monocot	Poaceae	Grass	Grass	Green house	7.4 dS/m	moderate	83 days	intermediate	Loamy soil	30	0.2728	0.0003
95	17	K uptake	Estrada et al., 2013c	Claroideoglomus etunicatum	single	Zea mays	C4	Monocot	Poaceae	Grass	Grass	Green house	7.4 dS/m	moderate	83 days	intermediate	Loamy soil	30	0.2902	0.0002
96	17	Na uptake	Estrada et al., 2013c	Rhizophagus intraradices	single	Zea mays	C4	Monocot	Poaceae	Grass	Grass	Green house	5.1 dS/m	moderate	83 days	intermediate	Loamy soil	30	-0.4564	0.0008
97	17	Na uptake	Estrada et al., 2013c	Claroideoglomus claroideum	single	Zea mays	C4	Monocot	Poaceae	Grass	Grass	Green house	5.1 dS/m	moderate	83 days	intermediate	Loamy soil	30	-0.4778	0.0008
98	17	Na uptake	Estrada et al., 2013c	Claroideoglomus etunicatum	single	Zea mays	C4	Monocot	Poaceae	Grass	Grass	Green house	5.1 dS/m	moderate	83 days	intermediate	Loamy soil	30	-0.9673	0.0019
99	17	Na uptake	Estrada et al., 2013c	Rhizophagus intraradices	single	Zea mays	C4	Monocot	Poaceae	Grass	Grass	Green house	7.4 dS/m	moderate	83 days	intermediate	Loamy soil	30	-0.5053	0.0008
100	17	Na uptake	Estrada et al., 2013c	Claroideoglomus claroideum	single	Zea mays	C4	Monocot	Poaceae	Grass	Grass	Green house	7.4 dS/m	moderate	83 days	intermediate	Loamy soil	30	-0.3906	0.0006
101	17	Na uptake	Estrada et al., 2013c	Claroideoglomus etunicatum	single	Zea mays	C4	Monocot	Poaceae	Grass	Grass	Green house	7.4 dS/m	moderate	83 days	intermediate	Loamy soil	30	-0.946	0.0009
102	17	Na uptake	Estrada et al., 2013c	Rhizophagus intraradices	single	Zea mays	C4	Monocot	Poaceae	Grass	Grass	Green house	5.1 dS/m	moderate	83 days	intermediate	Loamy soil	30	-0.0153	0.0001
103	17	Na uptake	Estrada et al., 2013c	Claroideoglomus claroideum	single	Zea mays	C4	Monocot	Poaceae	Grass	Grass	Green house	5.1 dS/m	moderate	83 days	intermediate	Loamy soil	30	-0.1286	0.0001
104	17	Na uptake	Estrada et al., 2013c	Claroideoglomus etunicatum	single	Zea mays	C4	Monocot	Poaceae	Grass	Grass	Green house	5.1 dS/m	moderate	83 days	intermediate	Loamy soil	30	-0.1579	0.0004
105	17	Na uptake	Estrada et al., 2013c	Rhizophagus intraradices	single	Zea mays	C4	Monocot	Poaceae	Grass	Grass	Green house	7.4 dS/m	moderate	83 days	intermediate	Loamy soil	30	-0.1085	0.0003
106	17	Na uptake	Estrada et al., 2013c	Claroideoglomus claroideum	single	Zea mays	C4	Monocot	Poaceae	Grass	Grass	Green house	7.4 dS/m	moderate	83 days	intermediate	Loamy soil	30	-0.0158	0.0002
107	17	Na uptake	Estrada et al., 2013c	Claroideoglomus etunicatum	single	Zea mays	C4	Monocot	Poaceae	Grass	Grass	Green house	7.4 dS/m	moderate	83 days	intermediate	Loamy soil	30	-0.256	0.0001
108	17	Proline accumulation	Estrada et al., 2013c	Rhizophagus intraradices	single	Zea mays	C4	Monocot	Poaceae	Grass	Grass	Green house	5.1 dS/m	moderate	83 days	intermediate	Loamy soil	30	-0.2978	0.0009
109	17	Proline accumulation	Estrada et al., 2013c	Claroideoglomus claroideum	single	Zea mays	C4	Monocot	Poaceae	Grass	Grass	Green house	5.1 dS/m	moderate	83 days	intermediate	Loamy soil	30	-0.4055	0.0014
110	17	Proline accumulation	Estrada et al., 2013c	Claroideoglomus etunicatum	single	Zea mays	C4	Monocot	Poaceae	Grass	Grass	Green house	5.1 dS/m	moderate	83 days	intermediate	Loamy soil	30	-0.2323	0.0006
111	17	Proline accumulation	Estrada et al., 2013c	Rhizophagus intraradices	single	Zea mays	C4	Monocot	Poaceae	Grass	Grass	Green house	7.4 dS/m	moderate	83 days	intermediate	Loamy soil	30	-0.1005	0.0018
112	17	Proline accumulation	Estrada et al., 2013c	Claroideoglomus claroideum	single	Zea mays	C4	Monocot	Poaceae	Grass	Grass	Green house	7.4 dS/m	moderate	83 days	intermediate	Loamy soil	30	-0.3539	0.0017
113	17	Proline accumulation	Estrada et al., 2013c	Claroideoglomus etunicatum	single	Zea mays	C4	Monocot	Poaceae	Grass	Grass	Green house	7.4 dS/m	moderate	83 days	intermediate	Loamy soil	30	0.1511	0.002
114	23	Shoot dry weight	Giri et al., 2003	Rhizophagus fasciculatus	single	Acacia auriculiformis	C4	Dicot	Fabaceae	Perennial plants	Herb	Green house	5 dS/m	moderate	45 days	short	Loamy soil	5	0.0345	0.0132
115	23	Shoot dry weight	Giri et al., 2003	Glomus macrocarpum	single	Acacia auriculiformis	C4	Dicot	Fabaceae	Perennial plants	Herb	Green house	5 dS/m	moderate	45 days	short	Loamy soil	5	0.339	0.0162
116	23	Shoot dry weight	Giri et al., 2003	R. fasciculatus and G. macrocarpum	mix	Acacia auriculiformis	C4	Dicot	Fabaceae	Perennial plants	Herb	Green house	5 dS/m	moderate	45 days	short	Loamy soil	5	0.4675	0.0128
117	23	Shoot dry weight	Giri et al., 2003	Rhizophagus fasciculatus	single	Acacia auriculiformis	C4	Dicot	Fabaceae	Perennial plants	Herb	Green house	10 dS/m	high	45 days	short	Loamy soil	5	0.7804	0.0934
118	23	Shoot dry weight	Giri et al., 2003	Glomus macrocarpum	single	Acacia auriculiformis	C4	Dicot	Fabaceae	Perennial plants	Herb	Green house	10 dS/m	high	45 days	short	Loamy soil	5	0.7594	0.104
119	23	Shoot dry weight	Giri et al., 2003	R. fasciculatus and G. macrocarpum	mix	Acacia auriculiformis	C4	Dicot	Fabaceae	Perennial plants	Herb	Green house	10 dS/m	high	45 days	short	Loamy soil	5	1.172	0.0967
120	23	Root dry weight	Giri et al., 2003	Rhizophagus fasciculatus	single	Acacia auriculiformis	C4	Dicot	Fabaceae	Perennial plants	Herb	Green house	5 dS/m	moderate	45 days	short	Loamy soil	5	0.5489	0.0575
121	23	Root dry weight	Giri et al., 2003	Glomus macrocarpum	single	Acacia auriculiformis	C4	Dicot	Fabaceae	Perennial plants	Herb	Green house	5 dS/m	moderate	45 days	short	Loamy soil	5	0.8189	0.0502
122	23	Root dry weight	Giri et al., 2003	R. fasciculatus and G. macrocarpum	mix	Acacia auriculiformis	C4	Dicot	Fabaceae	Perennial plants	Herb	Green house	5 dS/m	moderate	45 days	short	Loamy soil	5	0.8297	0.0583
123	23	Root dry weight	Giri et al., 2003	Rhizophagus fasciculatus	single	Acacia auriculiformis	C4	Dicot	Fabaceae	Perennial plants	Herb	Green house	10 dS/m	high	45 days	short	Loamy soil	5	0.6066	0.0557
124	23	Root dry weight	Giri et al., 2003	Glomus macrocarpum	single	Acacia auriculiformis	C4	Dicot	Fabaceae	Perennial plants	Herb	Green house	10 dS/m	high	45 days	short	Loamy soil	5	0.6766	0.0431
125	23	Root dry weight	Giri et al., 2003	R. fasciculatus and G. macrocarpum	mix	Acacia auriculiformis	C4	Dicot	Fabaceae	Perennial plants	Herb	Green house	10 dS/m	high	45 days	short	Loamy soil	5	0.9299	0.0377
126	23	Total dry weight	Giri et al., 2003	Rhizophagus fasciculatus	single	Acacia auriculiformis	C4	Dicot	Fabaceae	Perennial plants	Herb	Green house	5 dS/m	moderate	45 days	short	Loamy soil	5	0.1517	0.0183
127	23	Total dry weight	Giri et al., 2003	Glomus macrocarpum	single	Acacia auriculiformis	C4	Dicot	Fabaceae	Perennial plants	Herb	Green house	5 dS/m	moderate	45 days	short	Loamy soil	5	0.4468	0.0383
128	23	Total dry weight	Giri et al., 2003	R. fasciculatus and G. macrocarpum	mix	Acacia auriculiformis	C4	Dicot	Fabaceae	Perennial plants	Herb	Green house	5 dS/m	moderate	45 days	short	Loamy soil	5	0.5451	0.014
129	23	Total dry weight	Giri et al., 2003	Rhizophagus fasciculatus	single	Acacia auriculiformis	C4	Dicot	Fabaceae	Perennial plants	Herb	Green house	10 dS/m	high	45 days	short	Loamy soil	5	0.7313	0.0806
130	23	Total dry weight	Giri et al., 2003	Glomus macrocarpum	single	Acacia auriculiformis	C4	Dicot	Fabaceae	Perennial plants	Herb	Green house	10 dS/m	high	45 days	short	Loamy soil	5	0.7352	0.0831
131	23	Total dry weight	Giri et al., 2003	R. fasciculatus and G. macrocarpum	mix	Acacia auriculiformis	C4	Dicot	Fabaceae	Perennial plants	Herb	Green house	10 dS/m	high	45 days	short	Loamy soil	5	1.1052	0.0767
132	25	Shoot dry weight	Giri et al., 2007	Rhizophagus fasciculatus	single	Acacia nilotica	C4	Dicot	Fabaceae	Perennial plants	Herb	Green house	4 dS/m	low	45 days	short	Loamy soil	12	1.0116	0.0029
133	25	Shoot dry weight	Giri et al., 2007	Rhizophagus fasciculatus	single	Acacia nilotica	C4	Dicot	Fabaceae	Perennial plants	Herb	Green house	6.5 dS/m	moderate	45 days	short	Loamy soil	12	1.4746	0.0056
134	25	Shoot dry weight	Giri et al., 2007	Rhizophagus fasciculatus	single	Acacia nilotica	C4	Dicot	Fabaceae	Perennial plants	Herb	Green house	9 dS/m	high	45 days	short	Loamy soil	12	1.7449	0.0061
135	25	Root dry weight	Giri et al., 2007	Rhizophagus fasciculatus	single	Acacia nilotica	C4	Dicot	Fabaceae	Perennial plants	Herb	Green house	4 dS/m	low	45 days	short	Loamy soil	12	0.5165	0.0025
136	25	Root dry weight	Giri et al., 2007	Rhizophagus fasciculatus	single	Acacia nilotica	C4	Dicot	Fabaceae	Perennial plants	Herb	Green house	6.5 dS/m	moderate	45 days	short	Loamy soil	12	0.7109	0.0053
137	25	Root dry weight	Giri et al., 2007	Rhizophagus fasciculatus	single	Acacia nilotica	C4	Dicot	Fabaceae	Perennial plants	Herb	Green house	9 dS/m	high	45 days	short	Loamy soil	12	1.0624	0.0125
138	25	Total dry weight	Giri et al., 2007	Rhizophagus fasciculatus	single	Acacia nilotica	C4	Dicot	Fabaceae	Perennial plants	Herb	Green house	4 dS/m	low	45 days	short	Loamy soil	12	0.8716	0.0027
139	25	Total dry weight	Giri et al., 2007	Rhizophagus fasciculatus	single	Acacia nilotica	C4	Dicot	Fabaceae	Perennial plants	Herb	Green house	6.5 dS/m	moderate	45 days	short	Loamy soil	12	1.2793	0.0055
140	25	Total dry weight	Giri et al., 2007	Rhizophagus fasciculatus	single	Acacia nilotica	C4	Dicot	Fabaceae	Perennial plants	Herb	Green house	9 dS/m	high	45 days	short	Loamy soil	12	1.5881	0.0074
141	25	P uptake	Giri et al., 2007	Rhizophagus fasciculatus	single	Acacia nilotica	C4	Dicot	Fabaceae	Perennial plants	Herb	Green house	4 dS/m	low	45 days	short	Loamy soil	12	0.8287	0.0035
142	25	P uptake	Giri et al., 2007	Rhizophagus fasciculatus	single	Acacia nilotica	C4	Dicot	Fabaceae	Perennial plants	Herb	Green house	6.5 dS/m	moderate	45 days	short	Loamy soil	12	1.2103	0.0059
143	25	P uptake	Giri et al., 2007	Rhizophagus fasciculatus	single	Acacia nilotica	C4	Dicot	Fabaceae	Perennial plants	Herb	Green house	9 dS/m	high	45 days	short	Loamy soil	12	1.8635	0.0015
144	25	K uptake	Giri et al., 2007	Rhizophagus fasciculatus	single	Acacia nilotica	C4	Dicot	Fabaceae	Perennial plants	Herb	Green house	4 dS/m	low	45 days	short	Loamy soil	12	1.6517	0.0537
145	25	K uptake	Giri et al., 2007	Rhizophagus fasciculatus	single	Acacia nilotica	C4	Dicot	Fabaceae	Perennial plants	Herb	Green house	6.5 dS/m	moderate	45 days	short	Loamy soil	12	2.0603	0.0112
146	25	K uptake	Giri et al., 2007	Rhizophagus fasciculatus	single	Acacia nilotica	C4	Dicot	Fabaceae	Perennial plants	Herb	Green house	9 dS/m	high	45 days	short	Loamy soil	12	1.7776	0.0005
147	25	Na uptake	Giri et al., 2007	Rhizophagus fasciculatus	single	Acacia nilotica	C4	Dicot	Fabaceae	Perennial plants	Herb	Green house	4 dS/m	low	45 days	short	Loamy soil	12	0.6595	0.0008
148	25	Na uptake	Giri et al., 2007	Rhizophagus fasciculatus	single	Acacia nilotica	C4	Dicot	Fabaceae	Perennial plants	Herb	Green house	6.5 dS/m	moderate	45 days	short	Loamy soil	12	-0.2484	0.0011
149	25	Na uptake	Giri et al., 2007	Rhizophagus fasciculatus	single	Acacia nilotica	C4	Dicot	Fabaceae	Perennial plants	Herb	Green house	9 dS/m	high	45 days	short	Loamy soil	12	-0.6145	0.0018
150	26	Shoot dry weight	Gupta and Rautaray, 2005	Glomus sp.	single	Zea mays	C4	Monocot	Poaceae	Grass	Grass	Green house	5 dS/m	moderate	75 days	intermediate	sandy soil	3	0.5232	0.0089
151	26	Root dry weight	Gupta and Rautaray, 2005	Glomus sp.	single	Zea mays	C4	Monocot	Poaceae	Grass	Grass	Green house	5 dS/m	moderate	75 days	intermediate	sandy soil	3	-0.7183	0.0044
152	26	Total dry weight	Gupta and Rautaray, 2005	Glomus sp.	single	Zea mays	C4	Monocot	Poaceae	Grass	Grass	Green house	5 dS/m	moderate	75 days	intermediate	sandy soil	3	-0.0072	0.0054
153	28	Shoot dry weight	Hatimi et al. 1999	Glomus sp.	mix	Acacia cyanophylla	C4	Dicot	Fabaceae	Woody	Tree	Green house	50 dS/m	high	8 weeks	intermediate	sandy soil	4	0.3975	0.0438
154	28	Shoot dry weight	Hatimi et al. 1999	Glomus sp.	mix	Acacia cyanophylla	C4	Dicot	Fabaceae	Woody	Tree	Green house	100 dS/m	high	8 weeks	intermediate	sandy soil	4	1.1097	0.0903
155	28	Root dry weight	Hatimi et al. 1999	Glomus sp.	mix	Acacia cyanophylla	C4	Dicot	Fabaceae	Woody	Tree	Green house	50 dS/m	high	8 weeks	intermediate	sandy soil	4	0.0537	0.0699
156	28	Root dry weight	Hatimi et al. 1999	Glomus sp.	mix	Acacia cyanophylla	C4	Dicot	Fabaceae	Woody	Tree	Green house	100 dS/m	high	8 weeks	intermediate	sandy soil	4	0.7024	0.055
157	28	Total dry weight	Hatimi et al. 1999	Glomus sp.	mix	Acacia cyanophylla	C4	Dicot	Fabaceae	Woody	Tree	Green house	50 dS/m	high	8 weeks	intermediate	sandy soil	4	0.2977	0.02
158	28	Total dry weight	Hatimi et al. 1999	Glomus sp.	mix	Acacia cyanophylla	C4	Dicot	Fabaceae	Woody	Tree	Green house	100 dS/m	high	8 weeks	intermediate	sandy soil	4	1.0169	0.0783
159	28	N uptake	Hatimi et al. 1999	Glomus sp.	mix	Acacia cyanophylla	C4	Dicot	Fabaceae	Woody	Tree	Green house	50 dS/m	high	8 weeks	intermediate	sandy soil	4	0.3806	0.0043
160	28	N uptake	Hatimi et al. 1999	Glomus sp.	mix	Acacia cyanophylla	C4	Dicot	Fabaceae	Woody	Tree	Green house	100 dS/m	high	8 weeks	intermediate	sandy soil	4	1.2272	0.0056
161	28	P uptake	Hatimi et al. 1999	Glomus sp.	mix	Acacia cyanophylla	C4	Dicot	Fabaceae	Woody	Tree	Green house	50 dS/m	high	8 weeks	intermediate	sandy soil	4	0.2719	0.0015
162	28	P uptake	Hatimi et al. 1999	Glomus sp.	mix	Acacia cyanophylla	C4	Dicot	Fabaceae	Woody	Tree	Green house	100 dS/m	high	8 weeks	intermediate	sandy soil	4	0.1027	0.0039
163	28	K uptake	Hatimi et al. 1999	Glomus sp.	mix	Acacia cyanophylla	C4	Dicot	Fabaceae	Woody	Tree	Green house	50 dS/m	high	8 weeks	intermediate	sandy soil	4	0.7209	0.0034
164	28	K uptake	Hatimi et al. 1999	Glomus sp.	mix	Acacia cyanophylla	C4	Dicot	Fabaceae	Woody	Tree	Green house	100 dS/m	high	8 weeks	intermediate	sandy soil	4	0.8873	0.0064
165	28	Na uptake	Hatimi et al. 1999	Glomus sp.	mix	Acacia cyanophylla	C4	Dicot	Fabaceae	Woody	Tree	Green house	50 dS/m	high	8 weeks	intermediate	sandy soil	4	-3.0112	0.0157
166	28	Na uptake	Hatimi et al. 1999	Glomus sp.	mix	Acacia cyanophylla	C4	Dicot	Fabaceae	Woody	Tree	Green house	100 dS/m	high	8 weeks	intermediate	sandy soil	4	-2.7983	0.0018
167	31	Shoot dry weight	Jahromi et al., 2008	Rhizophagus intraradices	single	Zea mays	C4	Monocot	Poaceae	Grass	Grass	Green house	5 dS/m	moderate	60 days	intermediate	Loamy soil	6	0.2077	0.016
168	31	Shoot dry weight	Jahromi et al., 2008	Rhizophagus intraradices	single	Zea mays	C4	Monocot	Poaceae	Grass	Grass	Green house	9.8 dS/m	high	60 days	intermediate	Loamy soil	6	0.1656	0.0012
169	31	Proline accumulation	Jahromi et al., 2008	Rhizophagus intraradices	single	Zea mays	C4	Monocot	Poaceae	Grass	Grass	Green house	5 dS/m	moderate	60 days	intermediate	Loamy soil	6	-1.787	0.0019
170	31	Proline accumulation	Jahromi et al., 2008	Rhizophagus intraradices	single	Zea mays	C4	Monocot	Poaceae	Grass	Grass	Green house	9.8 dS/m	high	60 days	intermediate	Silty soil	6	-0.089	0.008
171	32	Total dry weight	Jalaluddin, 1993	Rhizophagus intraradices	single	Sorghum sp.	C4	Monocot	Poaceae	Grass	Grass	Green house	7.1 dS/m	moderate	20 days	short	Silty soil	6	0.0476	0.0189
172	32	Total dry weight	Jalaluddin, 1993	Rhizophagus intraradices	single	Zea mays	C4	Monocot	Poaceae	Grass	Grass	Green house	7.1 dS/m	moderate	20 days	short	Silty soil	6	1.5835	0.2758
173	32	Total dry weight	Jalaluddin, 1993	Rhizophagus intraradices	single	Pennisetum sp.	C4	Monocot	Poaceae	Grass	Grass	Green house	7.1 dS/m	moderate	20 days	short	Silty soil	6	0.091	0.0378
174	33	Shoot dry weight	Kadian et al., 2013a	Funneliformis mosseae	single	Cyamopsis tetragonoloba	C4	Dicot	Fabaceae	Annual plants	Herb	Green house	4 dS/m	low	80 days	intermediate	sandy soil	5	0.7876	0
175	33	Shoot dry weight	Kadian et al., 2013a	Funneliformis mosseae	single	Cyamopsis tetragonoloba	C4	Dicot	Fabaceae	Annual plants	Herb	Green house	8 dS/m	moderate	80 days	intermediate	sandy soil	5	0.9113	0
176	33	Shoot dry weight	Kadian et al., 2013a	Funneliformis mosseae	single	Cyamopsis tetragonoloba	C4	Dicot	Fabaceae	Annual plants	Herb	Green house	12 dS/m	high	80 days	intermediate	sandy soil	5	0.6292	0.0002
177	33	Root dry weight	Kadian et al., 2013a	Funneliformis mosseae	single	Cyamopsis tetragonoloba	C4	Dicot	Fabaceae	Annual plants	Herb	Green house	4 dS/m	low	80 days	intermediate	sandy soil	5	2.1102	0.0001
178	33	Root dry weight	Kadian et al., 2013a	Funneliformis mosseae	single	Cyamopsis tetragonoloba	C4	Dicot	Fabaceae	Annual plants	Herb	Green house	8 dS/m	moderate	80 days	intermediate	sandy soil	5	1.3863	0.0002
179	33	Root dry weight	Kadian et al., 2013a	Funneliformis mosseae	single	Cyamopsis tetragonoloba	C4	Dicot	Fabaceae	Annual plants	Herb	Green house	12 dS/m	high	80 days	intermediate	sandy soil	5	1.0296	0.0001
180	33	Total dry weight	Kadian et al., 2013a	Funneliformis mosseae	single	Cyamopsis tetragonoloba	C4	Dicot	Fabaceae	Annual plants	Herb	Green house	4 dS/m	low	80 days	intermediate	sandy soil	5	1.8718	0
181	33	Total dry weight	Kadian et al., 2013a	Funneliformis mosseae	single	Cyamopsis tetragonoloba	C4	Dicot	Fabaceae	Annual plants	Herb	Green house	8 dS/m	moderate	80 days	intermediate	sandy soil	5	1.76	0.0001
182	33	Total dry weight	Kadian et al., 2013a	Funneliformis mosseae	single	Cyamopsis tetragonoloba	C4	Dicot	Fabaceae	Annual plants	Herb	Green house	12 dS/m	high	80 days	intermediate	sandy soil	5	1.3737	0.0002
183	33	N uptake	Kadian et al., 2013a	Funneliformis mosseae	single	Cyamopsis tetragonoloba	C4	Dicot	Fabaceae	Annual plants	Herb	Green house	4 dS/m	low	80 days	intermediate	sandy soil	5	1.2591	0.0012
184	33	N uptake	Kadian et al., 2013a	Funneliformis mosseae	single	Cyamopsis tetragonoloba	C4	Dicot	Fabaceae	Annual plants	Herb	Green house	8 dS/m	moderate	80 days	intermediate	sandy soil	5	1.0058	0.0047
185	33	N uptake	Kadian et al., 2013a	Funneliformis mosseae	single	Cyamopsis tetragonoloba	C4	Dicot	Fabaceae	Annual plants	Herb	Green house	12 dS/m	high	80 days	intermediate	sandy soil	5	1.7169	0.0082
186	33	P uptake	Kadian et al., 2013a	Funneliformis mosseae	single	Cyamopsis tetragonoloba	C4	Dicot	Fabaceae	Annual plants	Herb	Green house	4 dS/m	low	80 days	intermediate	sandy soil	5	0.9588	0.0015
187	33	P uptake	Kadian et al., 2013a	Funneliformis mosseae	single	Cyamopsis tetragonoloba	C4	Dicot	Fabaceae	Annual plants	Herb	Green house	8 dS/m	moderate	80 days	intermediate	sandy soil	5	1.174	0.0039
188	33	P uptake	Kadian et al., 2013a	Funneliformis mosseae	single	Cyamopsis tetragonoloba	C4	Dicot	Fabaceae	Annual plants	Herb	Green house	12 dS/m	high	80 days	intermediate	sandy soil	5	1.4288	0.0064
189	33	K uptake	Kadian et al., 2013a	Funneliformis mosseae	single	Cyamopsis tetragonoloba	C4	Dicot	Fabaceae	Annual plants	Herb	Green house	4 dS/m	low	80 days	intermediate	sandy soil	5	0.8491	0.0005
190	33	K uptake	Kadian et al., 2013a	Funneliformis mosseae	single	Cyamopsis tetragonoloba	C4	Dicot	Fabaceae	Annual plants	Herb	Green house	8 dS/m	moderate	80 days	intermediate	sandy soil	5	0.8479	0.0003
191	33	K uptake	Kadian et al., 2013a	Funneliformis mosseae	single	Cyamopsis tetragonoloba	C4	Dicot	Fabaceae	Annual plants	Herb	Green house	12 dS/m	high	80 days	intermediate	sandy soil	5	0.4916	0.0007
192	33	Na uptake	Kadian et al., 2013a	Funneliformis mosseae	single	Cyamopsis tetragonoloba	C4	Dicot	Fabaceae	Annual plants	Herb	Green house	4 dS/m	low	80 days	intermediate	sandy soil	5	-0.2348	0.0003
193	33	Na uptake	Kadian et al., 2013a	Funneliformis mosseae	single	Cyamopsis tetragonoloba	C4	Dicot	Fabaceae	Annual plants	Herb	Green house	8 dS/m	moderate	80 days	intermediate	sandy soil	5	-0.2563	0.0002
194	33	Na uptake	Kadian et al., 2013a	Funneliformis mosseae	single	Cyamopsis tetragonoloba	C4	Dicot	Fabaceae	Annual plants	Herb	Green house	12 dS/m	high	80 days	intermediate	sandy soil	5	-0.1196	0.0002
195	38	Proline accumulation	Kumar et al., 2010	Glomus sp.	mix	Jatropha curcas	C4	Dicot	Euphorbiaceae	Woody	Shrub/tree	Green house	4.6 dS/m	moderate	60 days	intermediate	Loamy soil	4	0.0171	0.0001
196	38	Proline accumulation	Kumar et al., 2010	Glomus sp.	mix	Jatropha curcas	C4	Dicot	Euphorbiaceae	Woody	Shrub/tree	Green house	5.6 dS/m	moderate	60 days	intermediate	Loamy soil	4	0.1084	0.0001
197	38	Proline accumulation	Kumar et al., 2010	Glomus sp.	mix	Jatropha curcas	C4	Dicot	Euphorbiaceae	Woody	Shrub/tree	Green house	6.3 dS/m	moderate	60 days	intermediate	Loamy soil	4	0.13	0
198	38	Proline accumulation	Kumar et al., 2010	Glomus sp.	mix	Jatropha curcas	C4	Dicot	Euphorbiaceae	Woody	Shrub/tree	Green house	6.8 dS/m	moderate	60 days	intermediate	Loamy soil	4	0.1335	0
199	38	Proline accumulation	Kumar et al., 2010	Glomus sp.	mix	Jatropha curcas	C4	Dicot	Euphorbiaceae	Woody	Shrub/tree	Green house	7.2 dS/m	moderate	60 days	intermediate	Loamy soil	4	0.1622	0.0001
200	40	Shoot dry weight	McHugh and Dighton, 2004	Glomus sp.	mix	Spartina alterniflora	C4	Monocot	Poaceae	Grass	Grass	Green house	4 dS/m	low	78 days	intermediate	sandy soil	2	0.1056	0.0032
201	40	Shoot dry weight	McHugh and Dighton, 2004	Glomus sp.	mix	Spartina cynosuroides	C4	Monocot	Poaceae	Grass	Grass	Green house	4 dS/m	low	78 days	intermediate	sandy soil	2	0.0431	0.0022
202	40	Root dry weight	McHugh and Dighton, 2004	Glomus sp.	mix	Spartina alterniflora	C4	Monocot	Poaceae	Grass	Grass	Green house	4 dS/m	low	78 days	intermediate	sandy soil	2	0.14	0.0047
203	40	Root dry weight	McHugh and Dighton, 2004	Glomus sp.	mix	Spartina cynosuroides	C4	Monocot	Poaceae	Grass	Grass	Green house	4 dS/m	low	78 days	intermediate	sandy soil	2	0.1855	0.0042
204	40	Total dry weight	McHugh and Dighton, 2004	Glomus sp.	mix	Spartina alterniflora	C4	Monocot	Poaceae	Grass	Grass	Green house	4 dS/m	low	78 days	intermediate	sandy soil	2	-0.4364	0.0072
205	40	Total dry weight	McHugh and Dighton, 2004	Glomus sp.	mix	Spartina cynosuroides	C4	Monocot	Poaceae	Grass	Grass	Green house	4 dS/m	low	78 days	intermediate	sandy soil	2	0.1066	0.003
206	40	P uptake	McHugh and Dighton, 2004	Glomus sp.	mix	Spartina alterniflora	C4	Monocot	Poaceae	Grass	Grass	Green house	4 dS/m	low	78 days	intermediate	sandy soil	2	0.1267	0.0186
207	40	P uptake	McHugh and Dighton, 2004	Glomus sp.	mix	Spartina cynosuroides	C4	Monocot	Poaceae	Grass	Grass	Green house	4 dS/m	low	78 days	intermediate	sandy soil	2	0.1304	0.0256
208	40	P uptake	McHugh and Dighton, 2004	Glomus sp.	mix	Spartina alterniflora	C4	Monocot	Poaceae	Grass	Grass	Green house	4 dS/m	low	78 days	intermediate	sandy soil	2	0.2042	0.0268
209	40	P uptake	McHugh and Dighton, 2004	Glomus sp.	mix	Spartina cynosuroides	C4	Monocot	Poaceae	Grass	Grass	Green house	4 dS/m	low	78 days	intermediate	sandy soil	2	0.158	0.0143
210	41	N uptake	Muok and Ishii, 2006	Gigaspora margarita	single	Sclerocarya birrea	C4	Dicot	Anacardiaceae	Woody	Tree	Green house	4.9 dS/m	moderate	79 days	intermediate	vermiculite	3	0.018	0.0008
211	41	N uptake	Muok and Ishii, 2006	Gigaspora margarita	single	Sclerocarya birrea	C4	Dicot	Anacardiaceae	Woody	Tree	Green house	7.1 dS/m	moderate	79 days	intermediate	vermiculite	3	0.2048	0.0009
212	41	P uptake	Muok and Ishii, 2006	Gigaspora margarita	single	Sclerocarya birrea	C4	Dicot	Anacardiaceae	Woody	Tree	Green house	4.9 dS/m	moderate	79 days	intermediate	vermiculite	3	0.2683	0.0271
213	41	P uptake	Muok and Ishii, 2006	Gigaspora margarita	single	Sclerocarya birrea	C4	Dicot	Anacardiaceae	Woody	Tree	Green house	7.1 dS/m	moderate	79 days	intermediate	vermiculite	3	0.5306	0.0035
214	41	K uptake	Muok and Ishii, 2006	Gigaspora margarita	single	Sclerocarya birrea	C4	Dicot	Anacardiaceae	Woody	Tree	Green house	4.9 dS/m	moderate	79 days	intermediate	vermiculite	3	0.3466	0.0468
215	41	K uptake	Muok and Ishii, 2006	Gigaspora margarita	single	Sclerocarya birrea	C4	Dicot	Anacardiaceae	Woody	Tree	Green house	7.1 dS/m	moderate	79 days	intermediate	vermiculite	3	0.11	0.013
216	43	Shoot dry weight	Navarro et al., 2013	Rhizophagus irregularis and F. mosseae	mix	Citrus reshni	C4	Dicot	Rutaceae	Woody	Tree	Green house	5 dS/m	moderate	45 days	intermediate	sandy soil	8	0.6669	0.0033
217	43	Shoot dry weight	Navarro et al., 2013	Rhizophagus irregularis and F. mosseae	mix	Citrus macrophylla	C4	Dicot	Rutaceae	Woody	Tree	Green house	5 dS/m	moderate	45 days	intermediate	sandy soil	8	0.4699	0.0034
218	43	Root dry weight	Navarro et al., 2013	Rhizophagus irregularis and F. mosseae	mix	Citrus reshni	C4	Dicot	Rutaceae	Woody	Tree	Green house	5 dS/m	moderate	45 days	intermediate	sandy soil	8	0.4873	0.0154
219	43	Root dry weight	Navarro et al., 2013	Rhizophagus irregularis and F. mosseae	mix	Citrus macrophylla	C4	Dicot	Rutaceae	Woody	Tree	Green house	5 dS/m	moderate	45 days	intermediate	sandy soil	8	0.698	0.0051
220	43	Total dry weight	Navarro et al., 2013	Rhizophagus irregularis and F. mosseae	mix	Citrus reshni	C4	Dicot	Rutaceae	Woody	Tree	Green house	5 dS/m	moderate	45 days	intermediate	sandy soil	8	0.6215	0.0056
221	43	Total dry weight	Navarro et al., 2013	Rhizophagus irregularis and F. mosseae	mix	Citrus macrophylla	C4	Dicot	Rutaceae	Woody	Tree	Green house	5 dS/m	moderate	45 days	intermediate	sandy soil	8	0.5425	0.0038
222	43	P uptake	Navarro et al., 2013	Rhizophagus irregularis and F. mosseae	mix	Citrus reshni	C4	Dicot	Rutaceae	Woody	Tree	Green house	5 dS/m	moderate	45 days	intermediate	sandy soil	8	1.8577	0.0009
223	43	P uptake	Navarro et al., 2013	Rhizophagus irregularis and F. mosseae	mix	Citrus macrophylla	C4	Dicot	Rutaceae	Woody	Tree	Green house	5 dS/m	moderate	45 days	intermediate	sandy soil	8	0.9732	0.0002
224	43	K uptake	Navarro et al., 2013	Rhizophagus irregularis and F. mosseae	mix	Citrus reshni	C4	Dicot	Rutaceae	Woody	Tree	Green house	5 dS/m	moderate	45 days	intermediate	sandy soil	8	-0.2861	0.0009
225	43	K uptake	Navarro et al., 2013	Rhizophagus irregularis and F. mosseae	mix	Citrus macrophylla	C4	Dicot	Rutaceae	Woody	Tree	Green house	5 dS/m	moderate	45 days	intermediate	sandy soil	8	0.1006	0.0022
226	43	Na uptake	Navarro et al., 2013	Rhizophagus irregularis and F. mosseae	mix	Citrus reshni	C4	Dicot	Rutaceae	Woody	Tree	Green house	5 dS/m	moderate	45 days	intermediate	sandy soil	8	-0.1689	0.0011
227	43	Na uptake	Navarro et al., 2013	Rhizophagus irregularis and F. mosseae	mix	Citrus macrophylla	C4	Dicot	Rutaceae	Woody	Tree	Green house	5 dS/m	moderate	45 days	intermediate	sandy soil	8	0.7402	0.0028
228	44	Root dry weight	Patel and Saraf, 2013	Rhizophagus intraradices	single	Jatropha curcas	C4	Dicot	Euphorbiaceae	Woody	Shrub/tree	Green house	5.91 dS/m	moderate	6 months	long	sandy soil	5	-0.0392	0.0241
229	44	N uptake	Patel and Saraf, 2013	Rhizophagus intraradices	single	Jatropha curcas	C4	Dicot	Euphorbiaceae	Woody	Shrub/tree	Green house	5.91 dS/m	moderate	12 months	long	sandy soil	5	0.1905	0.0268
230	44	P uptake	Patel and Saraf, 2013	Rhizophagus intraradices	single	Jatropha curcas	C4	Dicot	Euphorbiaceae	Woody	Shrub/tree	Green house	5.91 dS/m	moderate	12 months	long	sandy soil	5	0.4866	0.0037
231	44	K uptake	Patel and Saraf, 2013	Rhizophagus intraradices	single	Jatropha curcas	C4	Dicot	Euphorbiaceae	Woody	Shrub/tree	Green house	5.91 dS/m	moderate	12 months	long	sandy soil	5	0.1996	0.0065
232	44	Na uptake	Patel and Saraf, 2013	Rhizophagus intraradices	single	Jatropha curcas	C4	Dicot	Euphorbiaceae	Woody	Shrub/tree	Green house	5.91 dS/m	moderate	12 months	long	sandy soil	5	0.049	0.005
233	44	Proline accumulation	Patel and Saraf, 2013	Rhizophagus intraradices	single	Jatropha curcas	C4	Dicot	Euphorbiaceae	Woody	Shrub/tree	Green house	5.91 dS/m	moderate	6 months	long	sandy soil	5	0.5434	0.0134
234	44	Proline accumulation	Patel and Saraf, 2013	Rhizophagus intraradices	single	Jatropha curcas	C4	Dicot	Euphorbiaceae	Woody	Shrub/tree	Green house	5.91 dS/m	moderate	12 months	long	sandy soil	5	0.6021	0.0117
235	51	Shoot dry weight	Sheng et al., 2008	Funneliformis mosseae	single	Zea mays	C4	Monocot	Poaceae	Grass	Grass	Green house	4.6 dS/m	moderate	20 days	short	Sandy soil	5	0.948	0.0345
236	51	Shoot dry weight	Sheng et al., 2008	Funneliformis mosseae	single	Zea mays	C4	Monocot	Poaceae	Grass	Grass	Green house	5 dS/m	moderate	20 days	short	Sandy soil	5	0.9505	0.0241
237	51	Shoot dry weight	Sheng et al., 2008	Funneliformis mosseae	single	Zea mays	C4	Monocot	Poaceae	Grass	Grass	Green house	5.6 dS/m	moderate	20 days	short	Sandy soil	5	0.7516	0.0057
238	51	Root dry weight	Sheng et al., 2008	Funneliformis mosseae	single	Zea mays	C4	Monocot	Poaceae	Grass	Grass	Green house	4.6 dS/m	moderate	20 days	short	Sandy soil	5	0.4146	0.0082
239	51	Root dry weight	Sheng et al., 2008	Funneliformis mosseae	single	Zea mays	C4	Monocot	Poaceae	Grass	Grass	Green house	5 dS/m	moderate	20 days	short	Sandy soil	5	0.3544	0.0001
240	51	Root dry weight	Sheng et al., 2008	Funneliformis mosseae	single	Zea mays	C4	Monocot	Poaceae	Grass	Grass	Green house	5.6 dS/m	moderate	20 days	short	Sandy soil	5	0.449	0.0008
241	51	Total dry weight	Sheng et al., 2008	Funneliformis mosseae	single	Zea mays	C4	Monocot	Poaceae	Grass	Grass	Green house	4.6 dS/m	moderate	20 days	short	Sandy soil	5	0.751	0.0225
242	51	Total dry weight	Sheng et al., 2008	Funneliformis mosseae	single	Zea mays	C4	Monocot	Poaceae	Grass	Grass	Green house	5 dS/m	moderate	20 days	short	Sandy soil	5	0.7598	0.012
243	51	Total dry weight	Sheng et al., 2008	Funneliformis mosseae	single	Zea mays	C4	Monocot	Poaceae	Grass	Grass	Green house	5.6 dS/m	moderate	20 days	short	Sandy soil	5	0.6356	0.0029
244	52	Total dry weight	Sheng et al., 2011	Funneliformis mosseae	single	Zea mays	C4	Monocot	Poaceae	Grass	Grass	Green house	4.6 dS/m	moderate	55 days	intermediate	Sandy soil	5	0.6859	0.0124
245	52	Proline accumulation	Sheng et al., 2011	Funneliformis mosseae	single	Zea mays	C4	Monocot	Poaceae	Grass	Grass	Green house	4.6 dS/m	moderate	55 days	intermediate	Sandy soil	5	-1.6766	0.0321
246	57	Shoot dry weight	Wu et al., 2013	Funneliformis mosseae	single	Poncirus trifoliata	C4	Dicot	Rutaceae	Woody	Tree	Green house	9.8 dS/m	high	45 days	short	Ferralsols soil	4	0.7205	0.0249
247	57	Root dry weight	Wu et al., 2013	Funneliformis mosseae	single	Poncirus trifoliata	C4	Dicot	Rutaceae	Woody	Tree	Green house	9.8 dS/m	high	45 days	short	Ferralsols soil	4	0.2819	0.0076
248	57	Total dry weight	Wu et al., 2013	Funneliformis mosseae	single	Poncirus trifoliata	C4	Dicot	Rutaceae	Woody	Tree	Green house	9.8 dS/m	high	45 days	short	Ferralsols soil	4	0.539	0.0102
249	57	K uptake	Wu et al., 2013	Funneliformis mosseae	single	Poncirus trifoliata	C4	Dicot	Rutaceae	Woody	Tree	Green house	9.8 dS/m	high	45 days	short	Ferralsols soil	4	0.8125	0.0326
250	57	K uptake	Wu et al., 2013	Funneliformis mosseae	single	Poncirus trifoliata	C4	Dicot	Rutaceae	Woody	Tree	Green house	9.8 dS/m	high	45 days	short	Ferralsols soil	4	0.7298	0.0336
251	57	K uptake	Wu et al., 2013	Funneliformis mosseae	single	Poncirus trifoliata	C4	Dicot	Rutaceae	Woody	Tree	Green house	9.8 dS/m	high	45 days	short	Ferralsols soil	4	0.7742	0.0058
252	57	K uptake	Wu et al., 2013	Funneliformis mosseae	single	Poncirus trifoliata	C4	Dicot	Rutaceae	Woody	Tree	Green house	9.8 dS/m	high	45 days	short	Ferralsols soil	4	0.1212	0
253	57	K uptake	Wu et al., 2013	Funneliformis mosseae	single	Poncirus trifoliata	C4	Dicot	Rutaceae	Woody	Tree	Green house	9.8 dS/m	high	45 days	short	Ferralsols soil	4	0.4529	0.0118
254	57	Na uptake	Wu et al., 2013	Funneliformis mosseae	single	Poncirus trifoliata	C4	Dicot	Rutaceae	Woody	Tree	Green house	9.8 dS/m	high	45 days	short	Ferralsols soil	4	-0.122	0.0232
255	60	Shoot dry weight	Zou et al., 2011	Diversispora spurca	single	Poncirus trifoliata	C4	Dicot	Rutaceae	Woody	Tree	Green house	9.8 dS/m	high	98 days	intermediate	Sandy soil	3	0.2053	0.0025
256	60	Shoot dry weight	Zou et al., 2011	Claroideoglomus etunicatum	single	Poncirus trifoliata	C4	Dicot	Rutaceae	Woody	Tree	Green house	9.8 dS/m	high	98 days	intermediate	Sandy soil	3	-0.1809	0.0002
257	60	Shoot dry weight	Zou et al., 2011	Funneliformis mosseae	single	Poncirus trifoliata	C4	Dicot	Rutaceae	Woody	Tree	Green house	9.8 dS/m	high	98 days	intermediate	Sandy soil	3	0.2319	0.0007
258	60	Shoot dry weight	Zou et al., 2011	Glomus versiforme	single	Poncirus trifoliata	C4	Dicot	Rutaceae	Woody	Tree	Green house	9.8 dS/m	high	98 days	intermediate	Sandy soil	3	0.481	0.0019
259	60	Shoot dry weight	Zou et al., 2011	Paraglomus occultum	single	Poncirus trifoliata	C4	Dicot	Rutaceae	Woody	Tree	Green house	9.8 dS/m	high	98 days	intermediate	Sandy soil	3	0.1499	0.0037
260	60	Root dry weight	Zou et al., 2011	Diversispora spurca	single	Poncirus trifoliata	C4	Dicot	Rutaceae	Woody	Tree	Green house	9.8 dS/m	high	98 days	intermediate	Sandy soil	3	0.3185	0.0063
261	60	Root dry weight	Zou et al., 2011	Claroideoglomus etunicatum	single	Poncirus trifoliata	C4	Dicot	Rutaceae	Woody	Tree	Green house	9.8 dS/m	high	98 days	intermediate	Sandy soil	3	-0.2642	0.0132
262	60	Root dry weight	Zou et al., 2011	Funneliformis mosseae	single	Poncirus trifoliata	C4	Dicot	Rutaceae	Woody	Tree	Green house	9.8 dS/m	high	98 days	intermediate	Sandy soil	3	0.3314	0.0019
263	60	Root dry weight	Zou et al., 2011	Glomus versiforme	single	Poncirus trifoliata	C4	Dicot	Rutaceae	Woody	Tree	Green house	9.8 dS/m	high	98 days	intermediate	Sandy soil	3	0.452	0.0028
264	60	Root dry weight	Zou et al., 2011	Paraglomus occultum	single	Poncirus trifoliata	C4	Dicot	Rutaceae	Woody	Tree	Green house	9.8 dS/m	high	98 days	intermediate	Sandy soil	3	0.1942	0.0029
265	60	Total dry weight	Zou et al., 2011	Diversispora spurca	single	Poncirus trifoliata	C4	Dicot	Rutaceae	Woody	Tree	Green house	9.8 dS/m	high	98 days	intermediate	Sandy soil	3	0.2256	0.0022
266	60	Total dry weight	Zou et al., 2011	Claroideoglomus etunicatum	single	Poncirus trifoliata	C4	Dicot	Rutaceae	Woody	Tree	Green house	9.8 dS/m	high	98 days	intermediate	Sandy soil	3	-0.1946	0.0008
267	60	Total dry weight	Zou et al., 2011	Funneliformis mosseae	single	Poncirus trifoliata	C4	Dicot	Rutaceae	Woody	Tree	Green house	9.8 dS/m	high	98 days	intermediate	Sandy soil	3	0.2496	0.0004
268	60	Total dry weight	Zou et al., 2011	Glomus versiforme	single	Poncirus trifoliata	C4	Dicot	Rutaceae	Woody	Tree	Green house	9.8 dS/m	high	98 days	intermediate	Sandy soil	3	0.4761	0.0014
269	60	Total dry weight	Zou et al., 2011	Paraglomus occultum	single	Poncirus trifoliata	C4	Dicot	Rutaceae	Woody	Tree	Green house	9.8 dS/m	high	98 days	intermediate	Sandy soil	3	0.1576	0.0025
